# Supplementary material for: Crystal structure of hexa­methyl 4,4′,4′′,4′′′,4′′′’,4′′′’’-[(1,3,5,2λ5,4λ5,6λ5-tri­aza­triphosphinine-2,2,4,4,6,6-hexa­yl)hexa­kis­(­oxy)]hexa­benzoate
Source: Acta Crystallogr E Crystallogr Commun. 2017 Jul 25;73(Pt 8):1252–4. doi: 10.1107/S2056989017010325 (PMC5598859; doi:10.1107/S2056989017010325)
Supplement: Supplementary file 1 [file e-73-01252-sup1.cif]

##############################################################################
#                                                                            #
# This CIF contains the data in a paper accepted for publication in          #
# Acta Crystallographica Section E. It conforms to the requirements of       #
# Notes for Authors for Acta Crystallographica Section E, and has been       #
# peer reviewed under the auspices of the IUCr Commission on Journals.       #
#                                                                            #
# Full details of the Crystallographic Information File format               #
# are given in the paper "The Crystallographic Information File (CIF):       #
# a New Standard Archive File for Crystallography" by S. R. Hall, F. H.      #
# Allen and I. D. Brown [Acta Cryst. (1991), A47, 655-685].                  #
#                                                                            #
# The current version of the core CIF dictionary is obtainable from          #
# ftp://ftp.iucr.org/pub/cif_core.dic.                                       #
#                                                                            #
# Software is freely available for graphical display of the structure(s)     #
# in this CIF. For information consult the CIF software page                 #
# http://www.iucr.org/resources/cif/software.                                #
#                                                                            #
# This file may be used for bona fide research purposes within the           #
# scientific community so long as proper attribution is given to the journal # 
# article from which it was obtained.                                        #
#                                                                            #
##############################################################################
data_I
_database_code_depnum_ccdc_archive 'CCDC 1561686'
_audit_creation_method
;
Olex2 1.2
(compiled 2015.01.26 svn.r3150 for OlexSys, GUI svn.r4998)
;
_journal_date_recd_electronic     2017-06-11
_journal_date_accepted     2017-07-12
_journal_name_full     'Acta Crystallographica, Section E'
_journal_year     2017
_journal_volume     73
_journal_issue      8
_journal_page_first     1252
_journal_page_last     1254
_journal_paper_category     GO
_journal_paper_doi     10.1107/S2056989017010325
_journal_coeditor_code     RZ5218
_publ_contact_author_name     'Jing Zhu'
_publ_contact_author_address
;
School Of Chemical Engineering And Environment
Henan University of Technology
Zhengzhou 450001
People's Republic of China
;
_publ_contact_author_email     zhujing1960@126.com
_publ_contact_author_fax     '0086 371 67756728'
_publ_contact_author_phone     '0086 371 67756718'
_publ_section_title
;\
Crystal structure of hexamethyl
4,4',4'',4''',4'''',4'''''-[(1,3,5,2\l^5^,4\l^5^,6\l^5^-triazatriphosphinine-\
2,2,4,4,6,6-hexayl)hexakis(oxy)]hexabenzoate
;
_publ_section_title_footnote     .
loop_
    _publ_author_name
    _publ_author_footnote
    _publ_author_address
    'Zhu, Jing' .
;
School Of Chemical Engineering And Environment,
Henan University of Technology,
Zhengzhou 450001,
People's Republic of China
;
    'Hou, Guo Hui' .
;
School Of Chemical Engineering And Environment,
Henan University of Technology,
Zhengzhou 450001,
People's Republic of China
;
    'Li, Qian' .
;
School Of Chemical Engineering And Environment,
Henan University of Technology,
Zhengzhou 450001,
People's Republic of China
;
    'Zheng, Fu Wei' .
;
School of Chemistry and Chemical Engineering,
Harbin Institute of Technology,
Harbin 150001,
People's Republic of China
;
    'Wei, Hong Liang' .
;
School Of Chemical Engineering And Environment,
Henan University of Technology,
Zhengzhou 450001,
People's Republic of China
;
    'Chu, Hui Juan' .
;
School Of Chemical Engineering And Environment,
Henan University of Technology,
Zhengzhou 450001,
People's Republic of China
;
    'Wang, Gang' .
;
School Of Chemical Engineering And Environment,
Henan University of Technology,
Zhengzhou 450001,
People's Republic of China
;
    'He, Juan' .
;
School Of Chemical Engineering And Environment,
Henan University of Technology,
Zhengzhou 450001,
People's Republic of China
;
    'Qu, Ling Bo' .
;
School Of Chemical Engineering And Environment,
Henan University of Technology,
Zhengzhou 450001,
People's Republic of China
;
_publ_section_synopsis
;
The title compound consists of a cyclotriphosphazene core and six
4-methoxycarbonylphenoxy groups. The phosphorus atoms are attached to two
substituents located up and down with respect to the plane of the phosphazene
ring, the central P~3~N~3~ ring having a twisted-boat conformation.
;
_chemical_name_systematic
;\
Hexamethyl 4,4',4'',4''',4'''',4'''''-[(1,3,5,2\l^5^,4\l^5^,6\l^5^-\
triazatriphosphinine-2,2,4,4,6,6-hexayl)hexakis(oxy)]hexabenzoate
;
_chemical_name_common     ?
_chemical_formula_moiety     'C48 H42 N3 O18 P3'
_chemical_formula_sum     'C48 H42 N3 O18 P3'
_chemical_formula_weight     1041.75
_chemical_melting_point     ?
_shelx_space_group_comment
;
The symmetry employed for this shelxl refinement is uniquely defined
by the following loop, which should always be used as a source of
symmetry information in preference to the above space-group names.
They are only intended as comments.
;
_space_group_crystal_system     triclinic
_space_group_name_H-M_alt     'P -1'
_space_group_name_Hall     '-P 1'
loop_
    _space_group_symop_operation_xyz
    'x, y, z'
    '-x, -y, -z'
_cell_length_a     11.4012(4)
_cell_length_b     13.8443(5)
_cell_length_c     17.0264(8)
_cell_angle_alpha     99.134(3)
_cell_angle_beta     95.917(3)
_cell_angle_gamma     103.941(3)
_cell_volume     2547.07(18)
_cell_formula_units_Z     2
_cell_measurement_reflns_used     5102
_cell_measurement_theta_min     3.8690
_cell_measurement_theta_max     69.9590
_cell_measurement_temperature     291(2)
_exptl_crystal_description     ' '
_exptl_crystal_colour     Colourless
_exptl_crystal_size_max     0.2
_exptl_crystal_size_mid     0.18
_exptl_crystal_size_min     0.16
_exptl_crystal_density_diffrn     1.358
_exptl_crystal_density_meas     ?
_exptl_crystal_density_method     ?
_exptl_crystal_F_000     1080
_exptl_absorpt_coefficient_mu     1.725
_exptl_absorpt_correction_type     multi-scan
_exptl_absorpt_process_details
;
(CrysAlis PRO; Agilent, 2014)
;
_shelx_estimated_absorpt_T_min     0.724
_shelx_estimated_absorpt_T_max     0.770
_exptl_absorpt_correction_T_min     0.88924
_exptl_absorpt_correction_T_max     1.00000
_diffrn_ambient_temperature     291.15
_diffrn_radiation_type     CuK\a
_diffrn_radiation_wavelength     1.54184
_diffrn_radiation_monochromator     graphite
_diffrn_measurement_device_type     'Agilent Xcalibur Eos Gemini'
_diffrn_measurement_device     'four-circle diffractometer'
_diffrn_measurement_method     '\w scans'
_diffrn_detector_area_resol_mean     16.2312
_diffrn_reflns_number     18292
_diffrn_reflns_av_R_equivalents     0.0266
_diffrn_reflns_theta_min     3.350
_diffrn_reflns_theta_max     67.072
_diffrn_reflns_theta_full     67.072
_diffrn_measured_fraction_theta_max     0.998
_diffrn_measured_fraction_theta_full     0.998
_diffrn_reflns_limit_h_min     -11
_diffrn_reflns_limit_h_max     13
_diffrn_reflns_limit_k_min     -16
_diffrn_reflns_limit_k_max     16
_diffrn_reflns_limit_l_min     -20
_diffrn_reflns_limit_l_max     20
_refine_special_details     ?
_reflns_number_total     9102
_reflns_number_gt     6523
_reflns_threshold_expression     'I > 2\s(I)'
_refine_ls_structure_factor_coef     Fsqd
_refine_ls_matrix_type     full
_refine_ls_R_factor_all     0.0753
_refine_ls_R_factor_gt     0.0575
_refine_ls_wR_factor_gt     0.1661
_refine_ls_wR_factor_ref     0.1813
_refine_ls_goodness_of_fit_ref     1.026
_refine_ls_restrained_S_all     1.051
_refine_ls_number_reflns     9102
_refine_ls_number_parameters     654
_refine_ls_number_restraints     6
_refine_ls_hydrogen_treatment     constr
_refine_ls_weighting_scheme     calc
_refine_ls_weighting_details
                      'w=1/[\s^2^(Fo^2^)+(0.1121P)^2^] where P=(Fo^2^+2Fc^2^)/3'
_atom_sites_solution_hydrogens     mixed
_atom_sites_solution_primary     direct
_atom_sites_solution_secondary     ?
_refine_ls_shift/su_max     0.001
_refine_ls_shift/su_mean     0.000
_refine_diff_density_max     0.523
_refine_diff_density_min     -0.282
_refine_ls_extinction_method     none
_refine_ls_extinction_coef     .
loop_
    _atom_type_symbol
    _atom_type_description
    _atom_type_scat_dispersion_real
    _atom_type_scat_dispersion_imag
    _atom_type_scat_source
    'C' 'C' 0.0181 0.0091
                         'International Tables Vol C Tables 4.2.6.8 and 6.1.1.4'
    'H' 'H' 0.0000 0.0000
                         'International Tables Vol C Tables 4.2.6.8 and 6.1.1.4'
    'N' 'N' 0.0311 0.0180
                         'International Tables Vol C Tables 4.2.6.8 and 6.1.1.4'
    'O' 'O' 0.0492 0.0322
                         'International Tables Vol C Tables 4.2.6.8 and 6.1.1.4'
    'P' 'P' 0.2955 0.4335
                         'International Tables Vol C Tables 4.2.6.8 and 6.1.1.4'
_computing_data_collection
;
CrysAlis PRO (Agilent, 2014)
;
_computing_cell_refinement
;
CrysAlis PRO (Agilent, 2014)
;
_computing_data_reduction
;
CrysAlis PRO (Agilent, 2014)
;
_computing_structure_solution
;
SHELXS97 (Sheldrick, 2008)
;
_computing_structure_refinement
;
SHELXL2104 (Sheldrick, 2015)
;
_computing_molecular_graphics
;
OLEX2 (Dolomanov <i>et al.</i>,  2009)
;
_computing_publication_material
;
OLEX2 (Dolomanov <i>et al.</i>,  2009)
;
loop_
    _atom_site_type_symbol
    _atom_site_label
    _atom_site_fract_x
    _atom_site_fract_y
    _atom_site_fract_z
    _atom_site_U_iso_or_equiv
    _atom_site_adp_type
    _atom_site_calc_flag
    _atom_site_occupancy
    _atom_site_disorder_assembly
    _atom_site_disorder_group
    C C1 0.8359(3) 0.6168(2) 0.10677(19) 0.0668(7) Uani d 1 . .
    C C2 0.8017(5) 0.6546(3) 0.1773(3) 0.1040(14) Uani d 1 . .
    H H2 0.7986 0.7218 0.1886 0.125 Uiso calc 1 . .
    C C3 0.7718(5) 0.5920(4) 0.2314(3) 0.1157(17) Uani d 1 . .
    H H3 0.7484 0.6174 0.2795 0.139 Uiso calc 1 . .
    C C4 0.7758(4) 0.4932(3) 0.2158(3) 0.0933(11) Uani d 1 . .
    C C5 0.8101(6) 0.4568(3) 0.1449(3) 0.1198(17) Uani d 1 . .
    H H5 0.8140 0.3898 0.1337 0.144 Uiso calc 1 . .
    C C6 0.8392(5) 0.5189(3) 0.0895(3) 0.1104(16) Uani d 1 . .
    H H6 0.8607 0.4932 0.0408 0.132 Uiso calc 1 . .
    C C7 0.7458(6) 0.4277(5) 0.2764(4) 0.1261(18) Uani d 1 . .
    C C8 0.7271(8) 0.2647(5) 0.3072(5) 0.194(4) Uani d 1 . .
    H H8A 0.7212 0.1970 0.2802 0.291 Uiso calc 1 . .
    H H8B 0.6515 0.2672 0.3266 0.291 Uiso calc 1 . .
    H H8C 0.7923 0.2843 0.3517 0.291 Uiso calc 1 . .
    C C9 0.8940(3) 0.7251(2) -0.12018(17) 0.0631(6) Uani d 1 . .
    C C10 0.8708(4) 0.6214(3) -0.1324(2) 0.0832(9) Uani d 1 . .
    H H10 0.8485 0.5864 -0.0916 0.100 Uiso calc 1 . .
    C C11 0.8814(5) 0.5699(3) -0.2073(2) 0.0973(12) Uani d 1 . .
    H H11 0.8652 0.4996 -0.2170 0.117 Uiso calc 1 . .
    C C12 0.9155(4) 0.6220(3) -0.2668(2) 0.0944(11) Uani d 1 . .
    C C13 0.9382(4) 0.7255(3) -0.2527(2) 0.0983(12) Uani d 1 . .
    H H13 0.9607 0.7607 -0.2933 0.118 Uiso calc 1 . .
    C C14 0.9282(4) 0.7780(3) -0.1791(2) 0.0837(10) Uani d 1 . .
    H H14 0.9445 0.8484 -0.1695 0.100 Uiso calc 1 . .
    C C15 0.9305(7) 0.5705(4) -0.3476(3) 0.134(2) Uani d 1 . .
    C C16 0.9187(9) 0.4122(6) -0.4322(4) 0.214(4) Uani d 1 . .
    H H16A 0.9199 0.4590 -0.4646 0.321 Uiso d 1 . .
    H H16B 0.8492 0.3557 -0.4450 0.321 Uiso d 1 . .
    H H16C 0.9920 0.3836 -0.4381 0.321 Uiso d 1 . .
    C C17 0.8042(3) 0.9714(2) 0.26749(17) 0.0637(7) Uani d 1 . .
    C C18 0.9268(3) 0.9832(3) 0.2737(2) 0.0805(9) Uani d 1 . .
    H H18 0.9599 0.9525 0.2320 0.097 Uiso calc 1 . .
    C C19 1.0025(4) 1.0417(3) 0.3428(2) 0.0868(10) Uani d 1 . .
    H H19 1.0867 1.0514 0.3473 0.104 Uiso calc 1 . .
    C C20 0.9508(4) 1.0853(3) 0.4051(2) 0.0821(9) Uani d 1 . .
    C C21 0.8279(4) 1.0716(3) 0.3971(2) 0.0915(11) Uani d 1 . .
    H H21 0.7940 1.1017 0.4387 0.110 Uiso calc 1 . .
    C C22 0.7527(4) 1.0146(3) 0.3292(2) 0.0828(9) Uani d 1 . .
    H H22 0.6685 1.0052 0.3248 0.099 Uiso calc 1 . .
    C C23 1.0275(5) 1.1485(4) 0.4813(3) 0.1073(14) Uani d 1 . .
    C C24 1.2295(7) 1.2371(7) 0.5482(4) 0.222(4) Uani d 1 . .
    H H24A 1.3126 1.2378 0.5426 0.333 Uiso calc 1 . .
    H H24B 1.2090 1.2113 0.5956 0.333 Uiso calc 1 . .
    H H24C 1.2202 1.3048 0.5529 0.333 Uiso calc 1 . .
    C C25 0.7969(3) 1.0760(2) 0.04436(18) 0.0621(6) Uani d 1 . .
    C C26 0.7774(3) 1.1707(2) 0.0538(2) 0.0733(8) Uani d 1 . .
    H H26 0.7537 1.1983 0.1011 0.088 Uiso calc 1 . .
    C C27 0.7933(3) 1.2244(2) -0.0070(2) 0.0814(9) Uani d 1 . .
    H H27 0.7801 1.2888 -0.0006 0.098 Uiso calc 1 . .
    C C28 0.8281(3) 1.1854(3) -0.0771(2) 0.0756(8) Uani d 1 . .
    C C29 0.8469(3) 1.0887(3) -0.0863(2) 0.0796(9) Uani d 1 . .
    H H29 0.8695 1.0609 -0.1340 0.096 Uiso calc 1 . .
    C C30 0.8322(3) 1.0334(2) -0.0248(2) 0.0725(8) Uani d 1 . .
    H H30 0.8460 0.9693 -0.0305 0.087 Uiso calc 1 . .
    C C31 0.8456(4) 1.2499(3) -0.1411(3) 0.0929(11) Uani d 1 . .
    C C32 0.8839(7) 1.2588(5) -0.2720(3) 0.161(3) Uani d 1 . .
    H H32A 0.9126 1.2234 -0.3161 0.242 Uiso calc 1 . .
    H H32B 0.9409 1.3236 -0.2518 0.242 Uiso calc 1 . .
    H H32C 0.8056 1.2683 -0.2902 0.242 Uiso calc 1 . .
    C C33 0.5371(3) 0.8246(2) -0.12920(19) 0.0662(7) Uani d 1 . .
    C C34 0.6005(4) 0.7933(3) -0.1888(2) 0.0815(9) Uani d 1 . .
    H H34 0.6208 0.7318 -0.1920 0.098 Uiso calc 1 . .
    C C35 0.6331(4) 0.8545(3) -0.2430(2) 0.0853(10) Uani d 1 . .
    H H35 0.6774 0.8350 -0.2827 0.102 Uiso calc 1 . .
    C C36 0.6008(3) 0.9452(2) -0.2394(2) 0.0738(8) Uani d 1 . .
    C C37 0.5407(3) 0.9764(2) -0.1778(2) 0.0746(8) Uani d 1 . .
    H H37 0.5207 1.0380 -0.1742 0.089 Uiso calc 1 . .
    C C38 0.5102(3) 0.9169(2) -0.1216(2) 0.0709(7) Uani d 1 . .
    H H38 0.4718 0.9389 -0.0792 0.085 Uiso calc 1 . .
    C C39 0.6214(4) 1.0076(3) -0.3021(3) 0.0902(10) Uani d 1 . .
    C C40 0.6989(7) 1.0189(6) -0.4250(4) 0.170(3) Uani d 1 . .
    H H40A 0.6492 0.9724 -0.4710 0.254 Uiso calc 1 . .
    H H40B 0.7827 1.0350 -0.4338 0.254 Uiso calc 1 . .
    H H40C 0.6719 1.0798 -0.4168 0.254 Uiso calc 1 . .
    C C41 0.4629(3) 0.6495(2) 0.1052(2) 0.0692(7) Uani d 1 . .
    C C42 0.4727(4) 0.7170(2) 0.1749(2) 0.0861(10) Uani d 1 . .
    H H42 0.4812 0.7854 0.1743 0.103 Uiso calc 1 . .
    C C43 0.4698(4) 0.6821(3) 0.2460(3) 0.0963(12) Uani d 1 . .
    H H43 0.4778 0.7277 0.2939 0.116 Uiso calc 1 . .
    C C44 0.4553(4) 0.5804(3) 0.2475(3) 0.0927(11) Uani d 1 . .
    C C45 0.4436(5) 0.5145(3) 0.1758(3) 0.1006(13) Uani d 1 . .
    H H45 0.4327 0.4458 0.1759 0.121 Uiso calc 1 . .
    C C46 0.4477(4) 0.5485(2) 0.1038(2) 0.0882(10) Uani d 1 . .
    H H46 0.4402 0.5036 0.0556 0.106 Uiso calc 1 . .
    C C47 0.4519(6) 0.5466(4) 0.3263(3) 0.1229(17) Uani d 1 . .
    C C48 0.4132(10) 0.4064(5) 0.3942(4) 0.212(4) Uani d 1 . .
    H H48A 0.3850 0.3338 0.3812 0.317 Uiso calc 1 . .
    H H48B 0.3574 0.4330 0.4242 0.317 Uiso calc 1 . .
    H H48C 0.4928 0.4259 0.4258 0.317 Uiso calc 1 . .
    N N1 0.8413(2) 0.85679(17) 0.08693(14) 0.0609(5) Uani d 1 . .
    N N2 0.6062(2) 0.86386(17) 0.05940(15) 0.0623(5) Uani d 1 . .
    N N3 0.6736(2) 0.70238(16) -0.01228(15) 0.0640(6) Uani d 1 . .
    O O1 0.87654(19) 0.67662(15) 0.05182(13) 0.0678(5) Uani d 1 . .
    O O2 0.7203(6) 0.4592(4) 0.3418(3) 0.200(3) Uani d 1 . .
    O O3 0.7516(4) 0.3338(3) 0.2515(3) 0.1446(15) Uani d 1 . .
    O O4 0.89006(19) 0.78510(14) -0.04713(12) 0.0672(5) Uani d 1 . .
    O O5 0.9558(5) 0.6131(3) -0.4018(2) 0.175(2) Uani d 1 . .
    O O6 0.9121(7) 0.4724(3) -0.3521(2) 0.212(3) Uani d 1 . .
    O O7 0.72241(19) 0.91374(15) 0.20060(12) 0.0689(5) Uani d 1 . .
    O O8 0.9856(4) 1.1792(3) 0.53921(19) 0.1426(14) Uani d 1 . .
    O O9 1.1461(4) 1.1706(3) 0.4758(2) 0.1500(16) Uani d 1 . .
    O O10 0.78245(19) 1.02854(13) 0.11051(12) 0.0656(5) Uani d 1 . .
    O O11 0.8401(3) 1.3358(2) -0.1305(2) 0.1172(11) Uani d 1 . .
    O O12 0.8724(3) 1.1990(3) -0.20758(19) 0.1173(10) Uani d 1 . .
    O O13 0.49148(19) 0.75886(16) -0.07913(14) 0.0731(5) Uani d 1 . .
    O O14 0.5805(3) 1.0779(3) -0.3076(2) 0.1237(12) Uani d 1 . .
    O O15 0.6883(3) 0.9731(3) -0.35497(19) 0.1156(10) Uani d 1 . .
    O O16 0.45734(19) 0.68050(16) 0.03086(14) 0.0735(5) Uani d 1 . .
    O O17 0.4720(6) 0.6033(3) 0.3903(2) 0.197(3) Uani d 1 . .
    O O18 0.4200(4) 0.4473(3) 0.3187(2) 0.1383(14) Uani d 1 . .
    P P1 0.81205(6) 0.75616(5) 0.02155(4) 0.05769(19) Uani d 1 . .
    P P2 0.73803(6) 0.90996(5) 0.10884(4) 0.05735(19) Uani d 1 . .
    P P3 0.56765(6) 0.75527(5) 0.00331(5) 0.0604(2) Uani d 1 . .
loop_
    _atom_site_aniso_label
    _atom_site_aniso_U_11
    _atom_site_aniso_U_22
    _atom_site_aniso_U_33
    _atom_site_aniso_U_12
    _atom_site_aniso_U_13
    _atom_site_aniso_U_23
    C1 0.0705(17) 0.0575(15) 0.0731(18) 0.0171(13) 0.0139(13) 0.0119(13)
    C2 0.163(4) 0.075(2) 0.098(3) 0.051(2) 0.058(3) 0.030(2)
    C3 0.176(5) 0.101(3) 0.096(3) 0.058(3) 0.062(3) 0.034(2)
    C4 0.101(3) 0.079(2) 0.099(3) 0.0106(19) 0.016(2) 0.033(2)
    C5 0.197(5) 0.0553(19) 0.106(3) 0.025(3) 0.028(3) 0.020(2)
    C6 0.193(5) 0.0594(19) 0.084(2) 0.037(2) 0.040(3) 0.0129(17)
    C7 0.136(4) 0.126(4) 0.127(4) 0.024(3) 0.030(3) 0.066(4)
    C8 0.225(8) 0.137(5) 0.209(7) -0.011(5) -0.007(6) 0.117(5)
    C9 0.0649(16) 0.0627(15) 0.0627(15) 0.0167(12) 0.0199(12) 0.0080(12)
    C10 0.117(3) 0.0666(18) 0.0684(19) 0.0225(18) 0.0316(18) 0.0120(15)
    C11 0.152(4) 0.0656(19) 0.081(2) 0.032(2) 0.045(2) 0.0087(17)
    C12 0.131(3) 0.089(2) 0.072(2) 0.038(2) 0.038(2) 0.0095(18)
    C13 0.139(4) 0.092(3) 0.074(2) 0.034(2) 0.045(2) 0.0244(19)
    C14 0.107(3) 0.0666(18) 0.084(2) 0.0230(17) 0.040(2) 0.0178(16)
    C15 0.227(7) 0.106(3) 0.088(3) 0.061(4) 0.074(4) 0.016(3)
    C16 0.328(8) 0.169(5) 0.155(5) 0.083(5) 0.110(5) -0.014(4)
    C17 0.0808(18) 0.0504(13) 0.0599(15) 0.0099(12) 0.0247(13) 0.0119(11)
    C18 0.088(2) 0.081(2) 0.0686(18) 0.0204(17) 0.0250(16) -0.0036(16)
    C19 0.091(2) 0.088(2) 0.075(2) 0.0173(18) 0.0147(17) 0.0037(18)
    C20 0.113(3) 0.0716(19) 0.0609(17) 0.0218(18) 0.0194(17) 0.0089(14)
    C21 0.120(3) 0.097(3) 0.0629(19) 0.037(2) 0.0337(19) 0.0036(17)
    C22 0.093(2) 0.090(2) 0.0704(19) 0.0284(18) 0.0293(17) 0.0135(17)
    C23 0.142(4) 0.092(3) 0.076(2) 0.018(3) 0.016(3) -0.001(2)
    C24 0.183(7) 0.250(10) 0.144(6) -0.014(7) -0.034(5) -0.079(6)
    C25 0.0599(15) 0.0486(13) 0.0720(17) 0.0011(11) 0.0186(12) 0.0094(12)
    C26 0.0802(19) 0.0521(15) 0.090(2) 0.0130(13) 0.0311(16) 0.0136(14)
    C27 0.083(2) 0.0612(17) 0.106(3) 0.0174(15) 0.0278(19) 0.0248(17)
    C28 0.0622(17) 0.0729(19) 0.091(2) 0.0077(14) 0.0139(15) 0.0277(17)
    C29 0.079(2) 0.079(2) 0.075(2) 0.0061(16) 0.0244(16) 0.0116(16)
    C30 0.084(2) 0.0537(15) 0.0767(19) 0.0086(13) 0.0284(16) 0.0075(13)
    C31 0.073(2) 0.094(3) 0.112(3) 0.0093(18) 0.022(2) 0.038(2)
    C32 0.192(7) 0.183(6) 0.112(4) 0.018(5) 0.030(4) 0.081(4)
    C33 0.0641(16) 0.0580(15) 0.0710(17) 0.0091(12) 0.0065(13) 0.0092(13)
    C34 0.099(2) 0.0618(17) 0.093(2) 0.0309(16) 0.0268(19) 0.0159(16)
    C35 0.100(3) 0.081(2) 0.086(2) 0.0351(19) 0.038(2) 0.0176(18)
    C36 0.0721(18) 0.0702(18) 0.082(2) 0.0176(14) 0.0183(15) 0.0195(15)
    C37 0.0750(19) 0.0611(16) 0.093(2) 0.0214(14) 0.0203(16) 0.0191(15)
    C38 0.0690(17) 0.0643(17) 0.0809(19) 0.0183(13) 0.0215(15) 0.0104(14)
    C39 0.090(2) 0.094(3) 0.096(3) 0.025(2) 0.026(2) 0.031(2)
    C40 0.214(7) 0.221(7) 0.137(5) 0.102(6) 0.097(5) 0.104(5)
    C41 0.0680(17) 0.0570(15) 0.0798(19) 0.0053(12) 0.0246(14) 0.0132(14)
    C42 0.109(3) 0.0528(16) 0.100(3) 0.0181(16) 0.044(2) 0.0126(16)
    C43 0.127(3) 0.071(2) 0.089(2) 0.017(2) 0.044(2) 0.0059(18)
    C44 0.114(3) 0.070(2) 0.090(2) 0.0083(19) 0.033(2) 0.0135(18)
    C45 0.144(4) 0.0541(17) 0.098(3) 0.0048(19) 0.033(3) 0.0176(18)
    C46 0.119(3) 0.0511(16) 0.085(2) 0.0026(16) 0.030(2) 0.0061(15)
    C47 0.175(5) 0.096(3) 0.095(3) 0.017(3) 0.041(3) 0.023(3)
    C48 0.386(14) 0.140(6) 0.104(4) 0.041(7) 0.035(6) 0.053(4)
    N1 0.0613(13) 0.0505(11) 0.0661(13) 0.0092(9) 0.0160(10) 0.0008(10)
    N2 0.0612(13) 0.0499(11) 0.0745(14) 0.0119(9) 0.0187(11) 0.0063(10)
    N3 0.0686(14) 0.0436(10) 0.0733(14) 0.0076(9) 0.0146(11) 0.0002(10)
    O1 0.0766(12) 0.0607(11) 0.0730(12) 0.0249(9) 0.0250(10) 0.0135(9)
    O2 0.296(7) 0.189(5) 0.171(4) 0.082(5) 0.116(5) 0.114(4)
    O3 0.188(4) 0.090(2) 0.150(3) 0.006(2) 0.009(3) 0.062(2)
    O4 0.0779(12) 0.0522(10) 0.0688(12) 0.0100(9) 0.0254(10) 0.0053(9)
    O5 0.322(7) 0.128(3) 0.095(2) 0.068(4) 0.103(3) 0.022(2)
    O6 0.443(9) 0.108(3) 0.113(3) 0.089(4) 0.143(4) 0.014(2)
    O7 0.0771(12) 0.0576(10) 0.0671(12) 0.0039(9) 0.0276(10) 0.0077(9)
    O8 0.185(4) 0.153(3) 0.0691(18) 0.024(3) 0.029(2) -0.0143(19)
    O9 0.129(3) 0.162(4) 0.111(3) 0.004(3) -0.010(2) -0.044(2)
    O10 0.0823(13) 0.0441(9) 0.0663(11) 0.0078(8) 0.0231(9) 0.0036(8)
    O11 0.123(2) 0.101(2) 0.149(3) 0.0353(18) 0.037(2) 0.064(2)
    O12 0.136(3) 0.126(3) 0.093(2) 0.018(2) 0.0320(19) 0.0453(19)
    O13 0.0694(12) 0.0624(11) 0.0809(14) 0.0041(9) 0.0096(10) 0.0150(10)
    O14 0.145(3) 0.117(2) 0.149(3) 0.063(2) 0.061(2) 0.073(2)
    O15 0.139(3) 0.130(2) 0.106(2) 0.052(2) 0.057(2) 0.0526(19)
    O16 0.0669(12) 0.0598(11) 0.0865(14) -0.0005(9) 0.0163(10) 0.0150(10)
    O17 0.366(8) 0.116(3) 0.096(3) 0.025(4) 0.074(4) 0.014(2)
    O18 0.222(4) 0.090(2) 0.093(2) 0.011(2) 0.031(2) 0.0313(17)
    P1 0.0640(4) 0.0458(3) 0.0621(4) 0.0113(3) 0.0187(3) 0.0054(3)
    P2 0.0641(4) 0.0429(3) 0.0623(4) 0.0068(3) 0.0215(3) 0.0051(3)
    P3 0.0596(4) 0.0465(3) 0.0706(4) 0.0050(3) 0.0146(3) 0.0083(3)
_geom_special_details
;
 All esds (except the esd in the dihedral angle between two l.s. planes)
 are estimated using the full covariance matrix.  The cell esds are taken
 into account individually in the estimation of esds in distances, angles
 and torsion angles; correlations between esds in cell parameters are only
 used when they are defined by crystal symmetry.  An approximate (isotropic)
 treatment of cell esds is used for estimating esds involving l.s. planes.
;
loop_
    _geom_bond_atom_site_label_1
    _geom_bond_atom_site_label_2
    _geom_bond_site_symmetry_2
    _geom_bond_distance
    _geom_bond_publ_flag
    C1 C2 . 1.366(5) ?
    C1 C6 . 1.351(5) ?
    C1 O1 . 1.388(4) ?
    C2 H2 . 0.9300 ?
    C2 C3 . 1.375(5) ?
    C3 H3 . 0.9300 ?
    C3 C4 . 1.364(6) ?
    C4 C5 . 1.364(6) ?
    C4 C7 . 1.492(6) ?
    C5 H5 . 0.9300 ?
    C5 C6 . 1.387(6) ?
    C6 H6 . 0.9300 ?
    C7 O2 . 1.220(7) ?
    C7 O3 . 1.322(7) ?
    C8 H8A . 0.9600 ?
    C8 H8B . 0.9600 ?
    C8 H8C . 0.9600 ?
    C8 O3 . 1.451(6) ?
    C9 C10 . 1.373(4) ?
    C9 C14 . 1.368(4) ?
    C9 O4 . 1.393(3) ?
    C10 H10 . 0.9300 ?
    C10 C11 . 1.390(5) ?
    C11 H11 . 0.9300 ?
    C11 C12 . 1.370(5) ?
    C12 C13 . 1.371(5) ?
    C12 C15 . 1.493(5) ?
    C13 H13 . 0.9300 ?
    C13 C14 . 1.376(5) ?
    C14 H14 . 0.9300 ?
    C15 O5 . 1.194(6) ?
    C15 O6 . 1.312(6) ?
    C16 H16A . 0.9140 ?
    C16 H16B . 0.9484 ?
    C16 H16C . 1.0149 ?
    C16 O6 . 1.500(6) ?
    C17 C18 . 1.359(5) ?
    C17 C22 . 1.379(4) ?
    C17 O7 . 1.392(4) ?
    C18 H18 . 0.9300 ?
    C18 C19 . 1.392(5) ?
    C19 H19 . 0.9300 ?
    C19 C20 . 1.391(5) ?
    C20 C21 . 1.357(6) ?
    C20 C23 . 1.499(6) ?
    C21 H21 . 0.9300 ?
    C21 C22 . 1.369(5) ?
    C22 H22 . 0.9300 ?
    C23 O8 . 1.202(5) ?
    C23 O9 . 1.330(6) ?
    C24 H24A . 0.9600 ?
    C24 H24B . 0.9600 ?
    C24 H24C . 0.9600 ?
    C24 O9 . 1.500(6) ?
    C25 C26 . 1.369(4) ?
    C25 C30 . 1.375(4) ?
    C25 O10 . 1.396(3) ?
    C26 H26 . 0.9300 ?
    C26 C27 . 1.371(5) ?
    C27 H27 . 0.9300 ?
    C27 C28 . 1.367(5) ?
    C28 C29 . 1.392(5) ?
    C28 C31 . 1.514(5) ?
    C29 H29 . 0.9300 ?
    C29 C30 . 1.393(5) ?
    C30 H30 . 0.9300 ?
    C31 O11 . 1.193(5) ?
    C31 O12 . 1.339(5) ?
    C32 H32A . 0.9600 ?
    C32 H32B . 0.9600 ?
    C32 H32C . 0.9600 ?
    C32 O12 . 1.474(5) ?
    C33 C34 . 1.379(5) ?
    C33 C38 . 1.374(4) ?
    C33 O13 . 1.391(4) ?
    C34 H34 . 0.9300 ?
    C34 C35 . 1.370(5) ?
    C35 H35 . 0.9300 ?
    C35 C36 . 1.384(5) ?
    C36 C37 . 1.379(5) ?
    C36 C39 . 1.479(5) ?
    C37 H37 . 0.9300 ?
    C37 C38 . 1.376(5) ?
    C38 H38 . 0.9300 ?
    C39 O14 . 1.189(5) ?
    C39 O15 . 1.342(5) ?
    C40 H40A . 0.9600 ?
    C40 H40B . 0.9600 ?
    C40 H40C . 0.9600 ?
    C40 O15 . 1.439(5) ?
    C41 C42 . 1.366(5) ?
    C41 C46 . 1.363(4) ?
    C41 O16 . 1.400(4) ?
    C42 H42 . 0.9300 ?
    C42 C43 . 1.372(5) ?
    C43 H43 . 0.9300 ?
    C43 C44 . 1.383(5) ?
    C44 C45 . 1.375(5) ?
    C44 C47 . 1.491(6) ?
    C45 H45 . 0.9300 ?
    C45 C46 . 1.383(5) ?
    C46 H46 . 0.9300 ?
    C47 O17 . 1.203(6) ?
    C47 O18 . 1.316(6) ?
    C48 H48A . 0.9600 ?
    C48 H48B . 0.9600 ?
    C48 H48C . 0.9600 ?
    C48 O18 . 1.485(6) ?
    N1 P1 . 1.581(2) ?
    N1 P2 . 1.578(2) ?
    N2 P2 . 1.576(3) ?
    N2 P3 . 1.583(2) ?
    N3 P1 . 1.578(2) ?
    N3 P3 . 1.580(2) ?
    O1 P1 . 1.585(2) ?
    O4 P1 . 1.584(2) ?
    O7 P2 . 1.585(2) ?
    O10 P2 . 1.5919(19) ?
    O13 P3 . 1.587(2) ?
    O16 P3 . 1.588(2) ?
loop_
    _geom_angle_atom_site_label_1
    _geom_angle_atom_site_label_2
    _geom_angle_atom_site_label_3
    _geom_angle_site_symmetry_1
    _geom_angle_site_symmetry_3
    _geom_angle
    _geom_angle_publ_flag
    C2 C1 O1 . . 122.8(3) ?
    C6 C1 C2 . . 120.8(3) ?
    C6 C1 O1 . . 116.3(3) ?
    C1 C2 H2 . . 120.4 ?
    C1 C2 C3 . . 119.1(4) ?
    C3 C2 H2 . . 120.4 ?
    C2 C3 H3 . . 119.4 ?
    C4 C3 C2 . . 121.2(4) ?
    C4 C3 H3 . . 119.4 ?
    C3 C4 C5 . . 118.7(4) ?
    C3 C4 C7 . . 120.0(5) ?
    C5 C4 C7 . . 121.2(4) ?
    C4 C5 H5 . . 119.7 ?
    C4 C5 C6 . . 120.6(4) ?
    C6 C5 H5 . . 119.7 ?
    C1 C6 C5 . . 119.5(4) ?
    C1 C6 H6 . . 120.2 ?
    C5 C6 H6 . . 120.2 ?
    O2 C7 C4 . . 122.8(6) ?
    O2 C7 O3 . . 124.6(5) ?
    O3 C7 C4 . . 112.5(5) ?
    H8A C8 H8B . . 109.5 ?
    H8A C8 H8C . . 109.5 ?
    H8B C8 H8C . . 109.5 ?
    O3 C8 H8A . . 109.5 ?
    O3 C8 H8B . . 109.5 ?
    O3 C8 H8C . . 109.5 ?
    C10 C9 O4 . . 123.6(3) ?
    C14 C9 C10 . . 121.7(3) ?
    C14 C9 O4 . . 114.5(3) ?
    C9 C10 H10 . . 120.8 ?
    C9 C10 C11 . . 118.4(3) ?
    C11 C10 H10 . . 120.8 ?
    C10 C11 H11 . . 119.8 ?
    C12 C11 C10 . . 120.5(3) ?
    C12 C11 H11 . . 119.8 ?
    C11 C12 C13 . . 119.8(3) ?
    C11 C12 C15 . . 122.6(4) ?
    C13 C12 C15 . . 117.6(4) ?
    C12 C13 H13 . . 119.6 ?
    C12 C13 C14 . . 120.7(3) ?
    C14 C13 H13 . . 119.6 ?
    C9 C14 C13 . . 118.9(3) ?
    C9 C14 H14 . . 120.6 ?
    C13 C14 H14 . . 120.6 ?
    O5 C15 C12 . . 124.3(5) ?
    O5 C15 O6 . . 124.0(4) ?
    O6 C15 C12 . . 111.6(4) ?
    H16A C16 H16B . . 114.6 ?
    H16A C16 H16C . . 108.6 ?
    H16B C16 H16C . . 105.9 ?
    O6 C16 H16A . . 101.8 ?
    O6 C16 H16B . . 107.9 ?
    O6 C16 H16C . . 118.4 ?
    C18 C17 C22 . . 121.2(3) ?
    C18 C17 O7 . . 123.0(3) ?
    C22 C17 O7 . . 115.7(3) ?
    C17 C18 H18 . . 120.2 ?
    C17 C18 C19 . . 119.6(3) ?
    C19 C18 H18 . . 120.2 ?
    C18 C19 H19 . . 120.4 ?
    C20 C19 C18 . . 119.2(4) ?
    C20 C19 H19 . . 120.4 ?
    C19 C20 C23 . . 121.7(4) ?
    C21 C20 C19 . . 119.6(4) ?
    C21 C20 C23 . . 118.7(4) ?
    C20 C21 H21 . . 119.2 ?
    C20 C21 C22 . . 121.6(3) ?
    C22 C21 H21 . . 119.2 ?
    C17 C22 H22 . . 120.6 ?
    C21 C22 C17 . . 118.7(4) ?
    C21 C22 H22 . . 120.6 ?
    O8 C23 C20 . . 123.5(5) ?
    O8 C23 O9 . . 124.1(5) ?
    O9 C23 C20 . . 112.3(4) ?
    H24A C24 H24B . . 109.5 ?
    H24A C24 H24C . . 109.5 ?
    H24B C24 H24C . . 109.5 ?
    O9 C24 H24A . . 109.5 ?
    O9 C24 H24B . . 109.5 ?
    O9 C24 H24C . . 109.5 ?
    C26 C25 C30 . . 121.5(3) ?
    C26 C25 O10 . . 115.3(3) ?
    C30 C25 O10 . . 123.2(3) ?
    C25 C26 H26 . . 120.3 ?
    C25 C26 C27 . . 119.4(3) ?
    C27 C26 H26 . . 120.3 ?
    C26 C27 H27 . . 119.3 ?
    C28 C27 C26 . . 121.3(3) ?
    C28 C27 H27 . . 119.3 ?
    C27 C28 C29 . . 118.8(3) ?
    C27 C28 C31 . . 118.3(3) ?
    C29 C28 C31 . . 122.9(4) ?
    C28 C29 H29 . . 119.7 ?
    C28 C29 C30 . . 120.7(3) ?
    C30 C29 H29 . . 119.7 ?
    C25 C30 C29 . . 118.3(3) ?
    C25 C30 H30 . . 120.9 ?
    C29 C30 H30 . . 120.9 ?
    O11 C31 C28 . . 122.8(4) ?
    O11 C31 O12 . . 126.0(4) ?
    O12 C31 C28 . . 111.1(4) ?
    H32A C32 H32B . . 109.5 ?
    H32A C32 H32C . . 109.5 ?
    H32B C32 H32C . . 109.5 ?
    O12 C32 H32A . . 109.5 ?
    O12 C32 H32B . . 109.5 ?
    O12 C32 H32C . . 109.5 ?
    C34 C33 O13 . . 119.6(3) ?
    C38 C33 C34 . . 121.4(3) ?
    C38 C33 O13 . . 118.8(3) ?
    C33 C34 H34 . . 120.6 ?
    C35 C34 C33 . . 118.7(3) ?
    C35 C34 H34 . . 120.6 ?
    C34 C35 H35 . . 119.6 ?
    C34 C35 C36 . . 120.8(3) ?
    C36 C35 H35 . . 119.6 ?
    C35 C36 C39 . . 122.5(3) ?
    C37 C36 C35 . . 119.3(3) ?
    C37 C36 C39 . . 118.1(3) ?
    C36 C37 H37 . . 119.8 ?
    C38 C37 C36 . . 120.5(3) ?
    C38 C37 H37 . . 119.8 ?
    C33 C38 C37 . . 119.1(3) ?
    C33 C38 H38 . . 120.5 ?
    C37 C38 H38 . . 120.5 ?
    O14 C39 C36 . . 124.8(4) ?
    O14 C39 O15 . . 123.2(4) ?
    O15 C39 C36 . . 112.0(3) ?
    H40A C40 H40B . . 109.5 ?
    H40A C40 H40C . . 109.5 ?
    H40B C40 H40C . . 109.5 ?
    O15 C40 H40A . . 109.5 ?
    O15 C40 H40B . . 109.5 ?
    O15 C40 H40C . . 109.5 ?
    C42 C41 O16 . . 120.7(3) ?
    C46 C41 C42 . . 122.1(3) ?
    C46 C41 O16 . . 116.9(3) ?
    C41 C42 H42 . . 120.6 ?
    C41 C42 C43 . . 118.8(3) ?
    C43 C42 H42 . . 120.6 ?
    C42 C43 H43 . . 119.5 ?
    C42 C43 C44 . . 121.1(4) ?
    C44 C43 H43 . . 119.5 ?
    C43 C44 C47 . . 118.8(4) ?
    C45 C44 C43 . . 118.4(4) ?
    C45 C44 C47 . . 122.8(4) ?
    C44 C45 H45 . . 119.3 ?
    C44 C45 C46 . . 121.3(3) ?
    C46 C45 H45 . . 119.3 ?
    C41 C46 C45 . . 118.3(3) ?
    C41 C46 H46 . . 120.9 ?
    C45 C46 H46 . . 120.9 ?
    O17 C47 C44 . . 124.1(5) ?
    O17 C47 O18 . . 122.9(5) ?
    O18 C47 C44 . . 112.9(4) ?
    H48A C48 H48B . . 109.5 ?
    H48A C48 H48C . . 109.5 ?
    H48B C48 H48C . . 109.5 ?
    O18 C48 H48A . . 109.5 ?
    O18 C48 H48B . . 109.5 ?
    O18 C48 H48C . . 109.5 ?
    P2 N1 P1 . . 121.25(15) ?
    P2 N2 P3 . . 122.18(15) ?
    P1 N3 P3 . . 122.53(14) ?
    C1 O1 P1 . . 125.06(18) ?
    C7 O3 C8 . . 116.7(5) ?
    C9 O4 P1 . . 128.66(18) ?
    C15 O6 C16 . . 116.2(5) ?
    C17 O7 P2 . . 127.46(17) ?
    C23 O9 C24 . . 116.0(5) ?
    C25 O10 P2 . . 126.87(17) ?
    C31 O12 C32 . . 111.9(4) ?
    C33 O13 P3 . . 122.39(19) ?
    C39 O15 C40 . . 116.6(4) ?
    C41 O16 P3 . . 124.1(2) ?
    C47 O18 C48 . . 116.8(4) ?
    N1 P1 O1 . . 110.93(13) ?
    N1 P1 O4 . . 105.08(11) ?
    N3 P1 N1 . . 117.61(12) ?
    N3 P1 O1 . . 109.56(12) ?
    N3 P1 O4 . . 112.49(13) ?
    O4 P1 O1 . . 99.65(11) ?
    N1 P2 O7 . . 110.81(13) ?
    N1 P2 O10 . . 110.56(12) ?
    N2 P2 N1 . . 117.92(12) ?
    N2 P2 O7 . . 106.22(12) ?
    N2 P2 O10 . . 110.78(12) ?
    O7 P2 O10 . . 98.77(11) ?
    N2 P3 O13 . . 110.06(13) ?
    N2 P3 O16 . . 112.16(12) ?
    N3 P3 N2 . . 116.53(13) ?
    N3 P3 O13 . . 110.80(13) ?
    N3 P3 O16 . . 110.73(12) ?
    O13 P3 O16 . . 94.40(12) ?
loop_
    _geom_torsion_atom_site_label_1
    _geom_torsion_atom_site_label_2
    _geom_torsion_atom_site_label_3
    _geom_torsion_atom_site_label_4
    _geom_torsion_site_symmetry_1
    _geom_torsion_site_symmetry_2
    _geom_torsion_site_symmetry_3
    _geom_torsion_site_symmetry_4
    _geom_torsion
    _geom_torsion_publ_flag
    C1 C2 C3 C4 . . . . 0.0(8) ?
    C1 O1 P1 N1 . . . . 77.4(3) ?
    C1 O1 P1 N3 . . . . -54.1(3) ?
    C1 O1 P1 O4 . . . . -172.2(2) ?
    C2 C1 C6 C5 . . . . -1.5(8) ?
    C2 C1 O1 P1 . . . . -46.9(5) ?
    C2 C3 C4 C5 . . . . -0.1(9) ?
    C2 C3 C4 C7 . . . . 178.5(5) ?
    C3 C4 C5 C6 . . . . -0.6(8) ?
    C3 C4 C7 O2 . . . . -2.1(10) ?
    C3 C4 C7 O3 . . . . 178.8(5) ?
    C4 C5 C6 C1 . . . . 1.4(9) ?
    C4 C7 O3 C8 . . . . 178.4(5) ?
    C5 C4 C7 O2 . . . . 176.5(7) ?
    C5 C4 C7 O3 . . . . -2.6(8) ?
    C6 C1 C2 C3 . . . . 0.8(7) ?
    C6 C1 O1 P1 . . . . 137.2(3) ?
    C7 C4 C5 C6 . . . . -179.2(5) ?
    C9 C10 C11 C12 . . . . 0.7(7) ?
    C9 O4 P1 N1 . . . . -177.2(2) ?
    C9 O4 P1 N3 . . . . -48.1(3) ?
    C9 O4 P1 O1 . . . . 67.9(3) ?
    C10 C9 C14 C13 . . . . 0.7(6) ?
    C10 C9 O4 P1 . . . . -27.7(4) ?
    C10 C11 C12 C13 . . . . -0.6(8) ?
    C10 C11 C12 C15 . . . . 178.8(5) ?
    C11 C12 C13 C14 . . . . 0.6(8) ?
    C11 C12 C15 O5 . . . . 177.2(7) ?
    C11 C12 C15 O6 . . . . -2.7(9) ?
    C12 C13 C14 C9 . . . . -0.6(7) ?
    C12 C15 O6 C16 . . . . 177.1(6) ?
    C13 C12 C15 O5 . . . . -3.3(10) ?
    C13 C12 C15 O6 . . . . 176.8(6) ?
    C14 C9 C10 C11 . . . . -0.8(6) ?
    C14 C9 O4 P1 . . . . 155.0(3) ?
    C15 C12 C13 C14 . . . . -178.9(5) ?
    C17 C18 C19 C20 . . . . 1.3(6) ?
    C17 O7 P2 N1 . . . . 69.3(3) ?
    C17 O7 P2 N2 . . . . -161.5(2) ?
    C17 O7 P2 O10 . . . . -46.7(3) ?
    C18 C17 C22 C21 . . . . 1.0(5) ?
    C18 C17 O7 P2 . . . . -42.0(4) ?
    C18 C19 C20 C21 . . . . -1.0(6) ?
    C18 C19 C20 C23 . . . . 179.6(4) ?
    C19 C20 C21 C22 . . . . 0.8(6) ?
    C19 C20 C23 O8 . . . . -172.6(5) ?
    C19 C20 C23 O9 . . . . 10.5(6) ?
    C20 C21 C22 C17 . . . . -0.8(6) ?
    C20 C23 O9 C24 . . . . 177.7(5) ?
    C21 C20 C23 O8 . . . . 8.1(7) ?
    C21 C20 C23 O9 . . . . -168.8(4) ?
    C22 C17 C18 C19 . . . . -1.3(5) ?
    C22 C17 O7 P2 . . . . 139.6(3) ?
    C23 C20 C21 C22 . . . . -179.8(4) ?
    C25 C26 C27 C28 . . . . 0.0(5) ?
    C25 O10 P2 N1 . . . . 72.8(3) ?
    C25 O10 P2 N2 . . . . -59.8(3) ?
    C25 O10 P2 O7 . . . . -171.0(2) ?
    C26 C25 C30 C29 . . . . -0.6(5) ?
    C26 C25 O10 P2 . . . . 149.5(2) ?
    C26 C27 C28 C29 . . . . 0.4(5) ?
    C26 C27 C28 C31 . . . . -179.1(3) ?
    C27 C28 C29 C30 . . . . -0.9(5) ?
    C27 C28 C31 O11 . . . . 6.3(6) ?
    C27 C28 C31 O12 . . . . -176.3(3) ?
    C28 C29 C30 C25 . . . . 1.0(5) ?
    C28 C31 O12 C32 . . . . 177.2(4) ?
    C29 C28 C31 O11 . . . . -173.1(4) ?
    C29 C28 C31 O12 . . . . 4.2(5) ?
    C30 C25 C26 C27 . . . . 0.1(5) ?
    C30 C25 O10 P2 . . . . -32.7(4) ?
    C31 C28 C29 C30 . . . . 178.6(3) ?
    C33 C34 C35 C36 . . . . -1.4(6) ?
    C33 O13 P3 N2 . . . . 56.8(3) ?
    C33 O13 P3 N3 . . . . -73.5(3) ?
    C33 O13 P3 O16 . . . . 172.4(2) ?
    C34 C33 C38 C37 . . . . 4.0(5) ?
    C34 C33 O13 P3 . . . . 90.7(3) ?
    C34 C35 C36 C37 . . . . 3.4(6) ?
    C34 C35 C36 C39 . . . . -172.7(4) ?
    C35 C36 C37 C38 . . . . -1.7(6) ?
    C35 C36 C39 O14 . . . . 169.1(5) ?
    C35 C36 C39 O15 . . . . -8.4(6) ?
    C36 C37 C38 C33 . . . . -2.0(5) ?
    C36 C39 O15 C40 . . . . 171.3(5) ?
    C37 C36 C39 O14 . . . . -7.1(7) ?
    C37 C36 C39 O15 . . . . 175.5(4) ?
    C38 C33 C34 C35 . . . . -2.4(6) ?
    C38 C33 O13 P3 . . . . -93.9(3) ?
    C39 C36 C37 C38 . . . . 174.6(3) ?
    C41 C42 C43 C44 . . . . -1.0(7) ?
    C41 O16 P3 N2 . . . . -62.6(3) ?
    C41 O16 P3 N3 . . . . 69.4(3) ?
    C41 O16 P3 O13 . . . . -176.4(2) ?
    C42 C41 C46 C45 . . . . -0.7(6) ?
    C42 C41 O16 P3 . . . . 67.6(4) ?
    C42 C43 C44 C45 . . . . -0.1(7) ?
    C42 C43 C44 C47 . . . . -179.6(5) ?
    C43 C44 C45 C46 . . . . 0.8(7) ?
    C43 C44 C47 O17 . . . . -7.0(10) ?
    C43 C44 C47 O18 . . . . 170.6(5) ?
    C44 C45 C46 C41 . . . . -0.4(7) ?
    C44 C47 O18 C48 . . . . -179.6(6) ?
    C45 C44 C47 O17 . . . . 173.6(7) ?
    C45 C44 C47 O18 . . . . -8.8(8) ?
    C46 C41 C42 C43 . . . . 1.4(6) ?
    C46 C41 O16 P3 . . . . -117.7(3) ?
    C47 C44 C45 C46 . . . . -179.7(5) ?
    O1 C1 C2 C3 . . . . -174.9(4) ?
    O1 C1 C6 C5 . . . . 174.4(4) ?
    O2 C7 O3 C8 . . . . -0.7(10) ?
    O4 C9 C10 C11 . . . . -177.9(4) ?
    O4 C9 C14 C13 . . . . 178.1(4) ?
    O5 C15 O6 C16 . . . . -2.8(13) ?
    O7 C17 C18 C19 . . . . -179.6(3) ?
    O7 C17 C22 C21 . . . . 179.5(3) ?
    O8 C23 O9 C24 . . . . 0.9(9) ?
    O10 C25 C26 C27 . . . . 178.0(3) ?
    O10 C25 C30 C29 . . . . -178.3(3) ?
    O11 C31 O12 C32 . . . . -5.5(7) ?
    O13 C33 C34 C35 . . . . 172.9(3) ?
    O13 C33 C38 C37 . . . . -171.3(3) ?
    O14 C39 O15 C40 . . . . -6.3(8) ?
    O16 C41 C42 C43 . . . . 175.8(3) ?
    O16 C41 C46 C45 . . . . -175.3(4) ?
    O17 C47 O18 C48 . . . . -1.9(11) ?
    P1 N1 P2 N2 . . . . -4.0(2) ?
    P1 N1 P2 O7 . . . . 118.61(17) ?
    P1 N1 P2 O10 . . . . -132.93(16) ?
    P1 N3 P3 N2 . . . . -3.4(2) ?
    P1 N3 P3 O13 . . . . 123.41(18) ?
    P1 N3 P3 O16 . . . . -133.21(18) ?
    P2 N1 P1 N3 . . . . -8.3(2) ?
    P2 N1 P1 O1 . . . . -135.53(16) ?
    P2 N1 P1 O4 . . . . 117.68(17) ?
    P2 N2 P3 N3 . . . . -9.8(2) ?
    P2 N2 P3 O13 . . . . -137.04(17) ?
    P2 N2 P3 O16 . . . . 119.26(17) ?
    P3 N2 P2 N1 . . . . 13.5(2) ?
    P3 N2 P2 O7 . . . . -111.43(18) ?
    P3 N2 P2 O10 . . . . 142.30(16) ?
    P3 N3 P1 N1 . . . . 12.3(3) ?
    P3 N3 P1 O1 . . . . 140.13(17) ?
    P3 N3 P1 O4 . . . . -110.02(18) ?
_shelx_res_file
;
    1.res created by SHELXL-2014/7
TITL 1 in P-1 #2
REM reset to P-1 #2
CELL 1.54184 11.401206 13.844299 17.026354 99.1336 95.9165 103.941
ZERR 2 0.000422 0.000512 0.000785 0.0034 0.0034 0.0032
LATT 1
SFAC C H N O P
UNIT 96 84 6 36 6
ISOR 0.008 0.008 C16
L.S. 12 0 0
PLAN  20
SIZE 0.2 0.18 0.16
TEMP 18
MPLA C1 C2 C3 C4 C5 C6
MPLA C9 C10 C11 C12 C13 C14
MPLA C17 C18 C19 C20 C21 C22
MPLA C25 C26 C27 C28 C29 C30
MPLA C33 C34 C35 C36 C37 C38
BOND
MORE -1
BOND $H
CONF
fmap 2 53
acta nohkl
SHEL 999 0.837
OMIT -1 1 1
OMIT 2 0 0
OMIT -1 0 2
OMIT 4 1 0
OMIT -1 -4 8
OMIT -1 -5 7
OMIT 1 0 0
OMIT -4 2 3
OMIT -5 0 1
OMIT 4 -3 2
REM <olex2.extras>
REM <HklSrc "%.\\1.hkp">
REM </olex2.extras>
WGHT    0.112100
FVAR      24.53778
C1    1    0.835939    0.616755    0.106765    11.00000    0.07054    0.05754 =
         0.07306    0.01191    0.01394    0.01714
C2    1    0.801694    0.654588    0.177323    11.00000    0.16314    0.07481 =
         0.09772    0.03025    0.05816    0.05083
AFIX  43
H2    2    0.798629    0.721822    0.188649    11.00000   -1.20000
AFIX   0
C3    1    0.771800    0.591957    0.231406    11.00000    0.17618    0.10052 =
         0.09630    0.03445    0.06192    0.05751
AFIX  43
H3    2    0.748417    0.617430    0.279511    11.00000   -1.20000
AFIX   0
C4    1    0.775821    0.493169    0.215779    11.00000    0.10083    0.07875 =
         0.09940    0.03301    0.01625    0.01063
C5    1    0.810107    0.456810    0.144922    11.00000    0.19710    0.05526 =
         0.10607    0.02044    0.02841    0.02518
AFIX  43
H5    2    0.814032    0.389791    0.133687    11.00000   -1.20000
AFIX   0
C6    1    0.839164    0.518856    0.089483    11.00000    0.19337    0.05940 =
         0.08450    0.01289    0.04018    0.03697
AFIX  43
H6    2    0.860715    0.493244    0.040760    11.00000   -1.20000
AFIX   0
C7    1    0.745783    0.427720    0.276424    11.00000    0.13627    0.12633 =
         0.12702    0.06585    0.03007    0.02413
C8    1    0.727075    0.264739    0.307238    11.00000    0.22512    0.13715 =
         0.20928    0.11725   -0.00710   -0.01086
AFIX 137
H8A   2    0.721173    0.197016    0.280208    11.00000   -1.50000
H8B   2    0.651517    0.267224    0.326630    11.00000   -1.50000
H8C   2    0.792272    0.284297    0.351734    11.00000   -1.50000
AFIX   0
C9    1    0.893959    0.725056   -0.120176    11.00000    0.06490    0.06272 =
         0.06273    0.00803    0.01990    0.01669
C10   1    0.870781    0.621355   -0.132435    11.00000    0.11730    0.06660 =
         0.06839    0.01196    0.03159    0.02248
AFIX  43
H10   2    0.848512    0.586399   -0.091643    11.00000   -1.20000
AFIX   0
C11   1    0.881408    0.569894   -0.207290    11.00000    0.15153    0.06557 =
         0.08098    0.00867    0.04534    0.03159
AFIX  43
H11   2    0.865240    0.499586   -0.217040    11.00000   -1.20000
AFIX   0
C12   1    0.915517    0.621976   -0.266792    11.00000    0.13092    0.08856 =
         0.07186    0.00954    0.03788    0.03826
C13   1    0.938243    0.725522   -0.252688    11.00000    0.13949    0.09231 =
         0.07424    0.02443    0.04506    0.03387
AFIX  43
H13   2    0.960688    0.760677   -0.293340    11.00000   -1.20000
AFIX   0
C14   1    0.928226    0.778050   -0.179056    11.00000    0.10733    0.06657 =
         0.08421    0.01776    0.04034    0.02297
AFIX  43
H14   2    0.944468    0.848359   -0.169481    11.00000   -1.20000
AFIX   0
C15   1    0.930508    0.570523   -0.347649    11.00000    0.22728    0.10649 =
         0.08752    0.01631    0.07445    0.06131
C16   1    0.918735    0.412230   -0.432153    11.00000    0.32792    0.16900 =
         0.15480   -0.01439    0.11042    0.08272
AFIX   3
H16A  2    0.919895    0.458980   -0.464613    11.00000   -1.50000
H16B  2    0.849185    0.355730   -0.444953    11.00000   -1.50000
H16C  2    0.992015    0.383570   -0.438053    11.00000   -1.50000
AFIX   0
C17   1    0.804151    0.971392    0.267493    11.00000    0.08076    0.05043 =
         0.05987    0.01190    0.02473    0.00992
C18   1    0.926756    0.983247    0.273675    11.00000    0.08781    0.08111 =
         0.06859   -0.00357    0.02502    0.02036
AFIX  43
H18   2    0.959874    0.952515    0.231956    11.00000   -1.20000
AFIX   0
C19   1    1.002515    1.041662    0.342817    11.00000    0.09058    0.08818 =
         0.07507    0.00366    0.01469    0.01731
AFIX  43
H19   2    1.086720    1.051416    0.347301    11.00000   -1.20000
AFIX   0
C20   1    0.950795    1.085287    0.405138    11.00000    0.11265    0.07165 =
         0.06091    0.00885    0.01937    0.02178
C21   1    0.827911    1.071601    0.397085    11.00000    0.11983    0.09660 =
         0.06295    0.00356    0.03365    0.03674
AFIX  43
H21   2    0.793979    1.101668    0.438676    11.00000   -1.20000
AFIX   0
C22   1    0.752699    1.014575    0.329181    11.00000    0.09325    0.09007 =
         0.07038    0.01346    0.02926    0.02835
AFIX  43
H22   2    0.668546    1.005152    0.324753    11.00000   -1.20000
AFIX   0
C23   1    1.027473    1.148466    0.481263    11.00000    0.14174    0.09153 =
         0.07623   -0.00075    0.01605    0.01789
C24   1    1.229483    1.237103    0.548232    11.00000    0.18264    0.25021 =
         0.14421   -0.07901   -0.03428   -0.01390
AFIX 137
H24A  2    1.312588    1.237800    0.542610    11.00000   -1.50000
H24B  2    1.209013    1.211273    0.595555    11.00000   -1.50000
H24C  2    1.220208    1.304797    0.552920    11.00000   -1.50000
AFIX   0
C25   1    0.796905    1.075970    0.044359    11.00000    0.05994    0.04858 =
         0.07199    0.00935    0.01855    0.00112
C26   1    0.777449    1.170690    0.053809    11.00000    0.08017    0.05215 =
         0.08952    0.01361    0.03114    0.01296
AFIX  43
H26   2    0.753702    1.198304    0.101100    11.00000   -1.20000
AFIX   0
C27   1    0.793284    1.224432   -0.007048    11.00000    0.08261    0.06121 =
         0.10577    0.02480    0.02780    0.01743
AFIX  43
H27   2    0.780072    1.288762   -0.000557    11.00000   -1.20000
AFIX   0
C28   1    0.828119    1.185370   -0.077118    11.00000    0.06220    0.07291 =
         0.09105    0.02770    0.01392    0.00774
C29   1    0.846914    1.088741   -0.086304    11.00000    0.07890    0.07864 =
         0.07550    0.01158    0.02441    0.00613
AFIX  43
H29   2    0.869496    1.060891   -0.133959    11.00000   -1.20000
AFIX   0
C30   1    0.832235    1.033382   -0.024849    11.00000    0.08401    0.05374 =
         0.07673    0.00752    0.02838    0.00862
AFIX  43
H30   2    0.845977    0.969259   -0.030476    11.00000   -1.20000
AFIX   0
C31   1    0.845559    1.249871   -0.141081    11.00000    0.07344    0.09428 =
         0.11237    0.03843    0.02177    0.00932
C32   1    0.883903    1.258788   -0.272026    11.00000    0.19221    0.18263 =
         0.11176    0.08094    0.03017    0.01780
AFIX 137
H32A  2    0.912647    1.223414   -0.316095    11.00000   -1.50000
H32B  2    0.940916    1.323628   -0.251770    11.00000   -1.50000
H32C  2    0.805633    1.268263   -0.290195    11.00000   -1.50000
AFIX   0
C33   1    0.537097    0.824593   -0.129198    11.00000    0.06410    0.05795 =
         0.07103    0.00920    0.00645    0.00912
C34   1    0.600513    0.793287   -0.188756    11.00000    0.09871    0.06176 =
         0.09257    0.01594    0.02678    0.03093
AFIX  43
H34   2    0.620811    0.731753   -0.192050    11.00000   -1.20000
AFIX   0
C35   1    0.633051    0.854541   -0.242982    11.00000    0.09978    0.08142 =
         0.08646    0.01757    0.03758    0.03514
AFIX  43
H35   2    0.677380    0.834981   -0.282723    11.00000   -1.20000
AFIX   0
C36   1    0.600792    0.945168   -0.239378    11.00000    0.07214    0.07024 =
         0.08160    0.01954    0.01833    0.01758
C37   1    0.540687    0.976383   -0.177800    11.00000    0.07497    0.06110 =
         0.09275    0.01908    0.02029    0.02141
AFIX  43
H37   2    0.520658    1.038046   -0.174205    11.00000   -1.20000
AFIX   0
C38   1    0.510157    0.916905   -0.121647    11.00000    0.06897    0.06432 =
         0.08093    0.01037    0.02147    0.01826
AFIX  43
H38   2    0.471844    0.938855   -0.079196    11.00000   -1.20000
AFIX   0
C39   1    0.621357    1.007567   -0.302106    11.00000    0.08953    0.09363 =
         0.09555    0.03142    0.02566    0.02548
C40   1    0.698908    1.018860   -0.424963    11.00000    0.21403    0.22121 =
         0.13670    0.10385    0.09744    0.10186
AFIX 137
H40A  2    0.649244    0.972400   -0.470996    11.00000   -1.50000
H40B  2    0.782658    1.034963   -0.433783    11.00000   -1.50000
H40C  2    0.671930    1.079772   -0.416822    11.00000   -1.50000
AFIX   0
C41   1    0.462865    0.649533    0.105208    11.00000    0.06800    0.05698 =
         0.07980    0.01318    0.02462    0.00531
C42   1    0.472719    0.717039    0.174925    11.00000    0.10931    0.05279 =
         0.10018    0.01260    0.04449    0.01810
AFIX  43
H42   2    0.481230    0.785415    0.174278    11.00000   -1.20000
AFIX   0
C43   1    0.469836    0.682142    0.245962    11.00000    0.12683    0.07107 =
         0.08932    0.00593    0.04355    0.01735
AFIX  43
H43   2    0.477765    0.727665    0.293871    11.00000   -1.20000
AFIX   0
C44   1    0.455334    0.580408    0.247465    11.00000    0.11375    0.06971 =
         0.08962    0.01347    0.03310    0.00830
C45   1    0.443590    0.514536    0.175835    11.00000    0.14359    0.05409 =
         0.09758    0.01764    0.03326    0.00478
AFIX  43
H45   2    0.432696    0.445769    0.175851    11.00000   -1.20000
AFIX   0
C46   1    0.447656    0.548499    0.103778    11.00000    0.11856    0.05115 =
         0.08532    0.00612    0.02950    0.00255
AFIX  43
H46   2    0.440208    0.503586    0.055604    11.00000   -1.20000
AFIX   0
C47   1    0.451948    0.546601    0.326306    11.00000    0.17455    0.09567 =
         0.09502    0.02270    0.04137    0.01672
C48   1    0.413196    0.406363    0.394156    11.00000    0.38578    0.13995 =
         0.10408    0.05309    0.03489    0.04055
AFIX 137
H48A  2    0.384989    0.333759    0.381235    11.00000   -1.50000
H48B  2    0.357424    0.433011    0.424161    11.00000   -1.50000
H48C  2    0.492778    0.425862    0.425812    11.00000   -1.50000
AFIX   0
N1    3    0.841315    0.856790    0.086933    11.00000    0.06126    0.05048 =
         0.06615    0.00082    0.01602    0.00923
N2    3    0.606165    0.863860    0.059403    11.00000    0.06123    0.04993 =
         0.07451    0.00631    0.01867    0.01191
N3    3    0.673579    0.702380   -0.012285    11.00000    0.06864    0.04360 =
         0.07327    0.00025    0.01461    0.00755
O1    4    0.876539    0.676617    0.051822    11.00000    0.07664    0.06068 =
         0.07295    0.01353    0.02497    0.02491
O2    4    0.720346    0.459195    0.341845    11.00000    0.29647    0.18856 =
         0.17126    0.11393    0.11613    0.08245
O3    4    0.751648    0.333763    0.251544    11.00000    0.18850    0.08959 =
         0.14970    0.06170    0.00899    0.00631
O4    4    0.890060    0.785102   -0.047134    11.00000    0.07789    0.05222 =
         0.06883    0.00526    0.02538    0.01002
O5    4    0.955845    0.613114   -0.401804    11.00000    0.32178    0.12829 =
         0.09513    0.02233    0.10267    0.06762
O6    4    0.912129    0.472422   -0.352064    11.00000    0.44264    0.10816 =
         0.11288    0.01438    0.14250    0.08879
O7    4    0.722414    0.913742    0.200597    11.00000    0.07710    0.05760 =
         0.06707    0.00771    0.02763    0.00388
O8    4    0.985588    1.179182    0.539212    11.00000    0.18514    0.15327 =
         0.06906   -0.01425    0.02944    0.02418
O9    4    1.146121    1.170613    0.475761    11.00000    0.12912    0.16177 =
         0.11106   -0.04445   -0.01000    0.00427
O10   4    0.782451    1.028543    0.110506    11.00000    0.08231    0.04405 =
         0.06629    0.00358    0.02310    0.00782
O11   4    0.840051    1.335820   -0.130463    11.00000    0.12260    0.10066 =
         0.14900    0.06435    0.03694    0.03529
O12   4    0.872411    1.199012   -0.207580    11.00000    0.13633    0.12626 =
         0.09268    0.04529    0.03195    0.01849
O13   4    0.491477    0.758859   -0.079132    11.00000    0.06936    0.06239 =
         0.08087    0.01498    0.00964    0.00409
O14   4    0.580530    1.077934   -0.307605    11.00000    0.14543    0.11652 =
         0.14926    0.07267    0.06138    0.06321
O15   4    0.688259    0.973076   -0.354968    11.00000    0.13866    0.12986 =
         0.10629    0.05264    0.05742    0.05247
O16   4    0.457336    0.680499    0.030856    11.00000    0.06686    0.05975 =
         0.08648    0.01501    0.01629   -0.00052
O17   4    0.472023    0.603280    0.390332    11.00000    0.36612    0.11559 =
         0.09589    0.01351    0.07430    0.02547
O18   4    0.420001    0.447300    0.318741    11.00000    0.22171    0.09008 =
         0.09346    0.03127    0.03057    0.01054
P1    5    0.812048    0.756161    0.021549    11.00000    0.06398    0.04583 =
         0.06207    0.00541    0.01868    0.01134
P2    5    0.738025    0.909961    0.108844    11.00000    0.06413    0.04285 =
         0.06229    0.00506    0.02151    0.00684
P3    5    0.567654    0.755272    0.003311    11.00000    0.05960    0.04646 =
         0.07062    0.00830    0.01458    0.00497
HKLF 4
REM  1 in P-1 #2
REM R1 =  0.0575 for    6523 Fo > 4sig(Fo)  and  0.0753 for all    9102 data
REM    654 parameters refined using      6 restraints
END
WGHT      0.1121      0.0000
REM Highest difference peak  0.523,  deepest hole -0.282,  1-sigma level  0.049
Q1    1   0.7963  0.4041 -0.4596  11.00000  0.05    0.52
Q2    1   0.5826  0.9362 -0.4933  11.00000  0.05    0.52
Q3    1   0.9997  0.4257 -0.4095  11.00000  0.05    0.30
Q4    1   0.8178  0.4968 -0.3786  11.00000  0.05    0.27
Q5    1   0.6354  0.7240  0.0088  11.00000  0.05    0.27
Q6    1   0.7631  0.9816  0.1104  11.00000  0.05    0.24
Q7    1   0.8758  1.1219 -0.2336  11.00000  0.05    0.22
Q8    1   1.2022  1.1954  0.5771  11.00000  0.05    0.22
Q9    1   0.6478  0.3951  0.2828  11.00000  0.05    0.22
Q10   1   0.4830  0.7064  0.0173  11.00000  0.05    0.21
Q11   1   0.7406  0.4587  0.1628  11.00000  0.05    0.21
Q12   1   0.3668  0.5752  0.3540  11.00000  0.05    0.20
Q13   1   0.8060  0.8775  0.0964  11.00000  0.05    0.20
Q14   1   0.8255  0.8184  0.0539  11.00000  0.05    0.20
Q15   1   0.8722  0.7142  0.0433  11.00000  0.05    0.19
Q16   1   0.5763  1.0263 -0.4787  11.00000  0.05    0.19
Q17   1   0.8548  1.1869 -0.1627  11.00000  0.05    0.19
Q18   1   0.8439  0.7549 -0.0364  11.00000  0.05    0.19
Q19   1   0.6460  0.2510  0.3636  11.00000  0.05    0.18
Q20   1   0.7896  1.2592 -0.1820  11.00000  0.05    0.18
;
_shelx_res_checksum     13013
