# Supplementary material for: Crystal structure of hexa­methyl 4,4′,4′′,4′′′,4′′′’,4′′′’’-[(1,3,5,2λ5,4λ5,6λ5-tri­aza­triphosphinine-2,2,4,4,6,6-hexa­yl)hexa­kis­(­oxy)]hexa­benzoate
Source: Acta Crystallogr E Crystallogr Commun. 2017 Jul 25;73(Pt 8):1252–4. doi: 10.1107/S2056989017010325 (PMC5598859; doi:10.1107/S2056989017010325)
Supplement: Supplementary file 2 [file e-73-01252-Isup2.hkl]

#
# h,k,l, Fc-squared, Fo-squared, sigma(Fo-squared), status flag
#
data_I
_shelx_title ' 1 in P-1 #  2'
_shelx_refln_list_code          4
_shelx_F_calc_maximum      411.70
_exptl_crystal_F_000      1080.00
_reflns_d_resolution_high  0.8371

loop_
 _space_group_symop_operation_xyz
 'x, y, z'
 '-x, -y, -z'

_cell_length_a    11.4012
_cell_length_b    13.8443
_cell_length_c    17.0264
_cell_angle_alpha  99.134
_cell_angle_beta   95.917
_cell_angle_gamma 103.941

_shelx_F_squared_multiplier     1.000

loop_
 _refln_index_h
 _refln_index_k
 _refln_index_l
 _refln_F_squared_calc
 _refln_F_squared_meas
 _refln_F_squared_sigma
 _refln_observed_status
   3   0   0      36084.42      40436.41       173.74 o
   4   0   0        236.83        201.48        13.23 o
   5   0   0        365.32        561.96        22.45 o
   6   0   0         20.66         22.98         5.57 o
   7   0   0        320.96        308.19        28.25 o
   8   0   0         61.06         38.25        12.05 o
   9   0   0          2.32          2.86         2.65 o
  10   0   0          9.70          8.06         4.24 o
  11   0   0         56.93         43.30         4.84 o
  12   0   0          1.84          5.24         2.91 o
  13   0   0          4.24          6.20         2.68 o
 -13   1   0          0.07          2.88         2.75 o
 -12   1   0        100.32        109.90         9.86 o
 -11   1   0          0.45          0.00         3.42 o
 -10   1   0         32.33         38.77         5.19 o
  -9   1   0        753.92        722.65        48.58 o
  -8   1   0        296.06        302.80        29.23 o
  -7   1   0        321.71        332.52        18.89 o
  -6   1   0        140.83         66.00         8.53 o
  -5   1   0        166.57        147.94        10.09 o
  -4   1   0       2046.25       2092.83        26.78 o
  -3   1   0      12603.00      13197.26        99.57 o
  -2   1   0       4588.75       3120.90        54.83 o
  -1   1   0       4996.28       4947.13        52.52 o
   0   1   0        572.02        426.46        11.26 o
   1   1   0       2379.39       2290.40        23.25 o
   2   1   0       4943.18       4468.39        54.88 o
   3   1   0         54.99         96.56         5.18 o
   5   1   0       1167.26       1465.90        31.90 o
   6   1   0          0.49          1.08         5.63 o
   7   1   0        186.68        199.71        21.61 o
   8   1   0          5.86         29.55        10.74 o
   9   1   0          1.51          0.00         2.68 o
  10   1   0          0.14          2.31         3.66 o
  11   1   0         21.79         32.64         6.69 o
  12   1   0         29.26         32.14         3.68 o
 -13   2   0         33.36         44.52         5.92 o
 -12   2   0          0.74          5.22         2.81 o
 -11   2   0          1.42          5.68         4.05 o
 -10   2   0        261.41        291.35        14.55 o
  -9   2   0         31.56         13.53        10.01 o
  -8   2   0        203.22        188.65        15.63 o
  -7   2   0          2.80          3.85         5.17 o
  -6   2   0       2157.90       2292.71        81.84 o
  -5   2   0       2886.04       3436.78        34.97 o
  -4   2   0        570.31        567.58        13.36 o
  -3   2   0       2532.70       2628.52        31.59 o
  -2   2   0      18928.73      20407.07       175.44 o
  -1   2   0        185.46        142.96         5.92 o
   0   2   0        178.15        148.09         5.37 o
   1   2   0       2042.96       2826.24        29.73 o
   2   2   0       2814.99       3600.17        43.12 o
   3   2   0       2877.53       3028.81        29.54 o
   4   2   0       1409.58       2012.25        30.02 o
   5   2   0        821.57        834.06        28.06 o
   6   2   0        104.21         46.78        12.47 o
   7   2   0          0.03          0.99         5.70 o
   8   2   0         26.98         37.88        12.51 o
   9   2   0        278.80        298.02        14.86 o
  10   2   0         62.52         60.21         8.38 o
  11   2   0          0.44          5.13         3.62 o
  12   2   0          3.50          1.98         2.91 o
 -13   3   0         15.89         17.50         4.51 o
 -12   3   0         57.77         62.56         5.58 o
 -11   3   0          7.37          4.03         3.67 o
 -10   3   0        132.39        122.35         9.79 o
  -9   3   0        737.91        765.21        33.66 o
  -8   3   0         23.67         18.71         5.96 o
  -7   3   0        712.13        816.21        29.57 o
  -6   3   0         43.18         70.53         8.76 o
  -5   3   0        922.40        934.99        20.59 o
  -4   3   0       3894.50       4095.75        33.83 o
  -3   3   0       1254.47       1262.95        19.18 o
  -2   3   0        520.30        503.96        80.77 o
  -1   3   0        706.26        807.00        12.74 o
   0   3   0        566.26        653.85        12.40 o
   1   3   0        205.07        156.13         8.74 o
   2   3   0         75.78         81.61         6.22 o
   3   3   0        756.19        632.02        18.13 o
   4   3   0        453.71        359.77        21.83 o
   5   3   0        213.00        273.01        13.77 o
   6   3   0        267.62        229.65        23.68 o
   7   3   0        126.04        140.40        20.99 o
   8   3   0        160.42        150.14         7.80 o
   9   3   0        145.62        129.73        25.71 o
  10   3   0         83.04         77.35         9.28 o
  11   3   0          0.02          0.00         2.51 o
  12   3   0         10.58          5.00         2.70 o
 -13   4   0          4.08          0.03         3.34 o
 -12   4   0          5.92          4.06         2.62 o
 -11   4   0          0.82          0.00         3.78 o
 -10   4   0        109.93        129.60         9.87 o
  -9   4   0        201.48        161.52        16.20 o
  -8   4   0        508.34        467.96        25.05 o
  -7   4   0        599.14        631.31        26.59 o
  -6   4   0        114.45        164.23        10.27 o
  -5   4   0        250.28        233.66        12.07 o
  -4   4   0       2517.98       2773.30        26.17 o
  -3   4   0       6555.09       6636.68        50.01 o
  -2   4   0        561.99        655.93        11.96 o
  -1   4   0        511.74        512.17        12.26 o
   0   4   0       5320.32       5193.28        47.98 o
   1   4   0        203.46        247.38         8.08 o
   2   4   0         48.16         74.90         5.54 o
   3   4   0        133.23        160.89        12.03 o
   4   4   0       1203.83       1228.25        26.65 o
   5   4   0         23.88         16.21         5.10 o
   6   4   0         16.40          6.52        10.28 o
   7   4   0          3.55         13.73         8.29 o
   8   4   0        400.12        458.47        20.14 o
   9   4   0         96.00         96.89         9.72 o
  10   4   0         37.65         40.76         6.62 o
  11   4   0          2.45          0.01         3.00 o
 -13   5   0         10.60         15.70         4.19 o
 -12   5   0         48.84         46.57         9.03 o
 -11   5   0          3.77          4.67         2.70 o
 -10   5   0         21.92         17.71         4.64 o
  -9   5   0         60.48         53.71         4.69 o
  -8   5   0         94.59         82.69        11.03 o
  -7   5   0         62.31         84.15        10.12 o
  -6   5   0          1.73          7.15         4.08 o
  -5   5   0       1474.70       1665.12        30.45 o
  -4   5   0        307.56        279.76         9.69 o
  -3   5   0          0.03          2.21         2.92 o
  -2   5   0          7.90         12.28         2.42 o
  -1   5   0        494.11        512.42        11.99 o
   0   5   0        693.34        712.01        13.51 o
   1   5   0       1540.56       1833.20        24.42 o
   2   5   0       1495.62       1503.66        29.52 o
   3   5   0        245.56        286.87        16.59 o
   4   5   0        213.23        241.85        17.29 o
   5   5   0         54.31         55.45         8.40 o
   6   5   0         58.66        111.02        20.73 o
   7   5   0         73.24         63.03         5.03 o
   8   5   0         16.98         18.69         5.48 o
   9   5   0        162.95        135.43        11.91 o
  10   5   0          7.29          6.44         3.92 o
  11   5   0          1.54          0.76         2.19 o
 -13   6   0         73.70        102.59         8.10 o
 -12   6   0         24.46         30.87         8.41 o
 -11   6   0         10.46         12.95         2.75 o
 -10   6   0         37.22         47.58         4.93 o
  -9   6   0         17.95         16.08         3.28 o
  -8   6   0         12.30         16.38         9.72 o
  -7   6   0          1.59          3.02         4.92 o
  -6   6   0         96.22        112.75        11.97 o
  -5   6   0        611.44        725.50        31.90 o
  -4   6   0        434.74        516.87        15.74 o
  -3   6   0       1359.65       1359.04        39.87 o
  -2   6   0         38.64         54.55         5.87 o
  -1   6   0        247.79        264.06        10.74 o
   0   6   0       1627.11       1533.58        22.66 o
   1   6   0        224.37        208.45         8.62 o
   2   6   0          0.45          8.05         3.58 o
   3   6   0         74.95        109.95        10.85 o
   4   6   0         59.32         37.03         7.98 o
   5   6   0        134.74        164.05        24.15 o
   6   6   0        373.39        350.15        36.17 o
   7   6   0        108.37        108.25         7.00 o
   8   6   0         56.89         51.91         5.10 o
   9   6   0         60.91         76.44         8.62 o
  10   6   0          3.10          0.01         3.92 o
 -13   7   0         12.94         15.89         3.69 o
 -12   7   0         86.06         96.63         9.20 o
 -11   7   0         20.44         28.74         3.24 o
 -10   7   0          1.75          0.14         2.25 o
  -9   7   0         84.26         80.14         4.92 o
  -8   7   0          5.44         10.63         8.88 o
  -7   7   0         97.90        116.51        13.57 o
  -6   7   0          4.29          4.05         5.51 o
  -5   7   0       1404.81       1520.63        38.24 o
  -4   7   0        439.29        488.59        18.65 o
  -3   7   0       2410.48       2600.51        39.35 o
  -2   7   0          8.75          6.92         4.00 o
  -1   7   0       5217.69       5120.08        67.69 o
   0   7   0        414.19        395.65        20.35 o
   1   7   0       1201.39       1283.06        25.34 o
   2   7   0        427.92        503.63        18.99 o
   3   7   0         49.59         48.03         8.08 o
   4   7   0       1235.71       1166.69        57.15 o
   5   7   0        393.41        436.69        38.51 o
   6   7   0         17.61         16.97         2.51 o
   7   7   0          2.70          2.97         2.52 o
   8   7   0          1.88          2.38         2.68 o
   9   7   0          0.66          0.00         4.26 o
  10   7   0          5.50          0.03         2.47 o
 -13   8   0          4.91          0.35         2.21 o
 -12   8   0          3.75          7.23         2.36 o
 -11   8   0         17.06         14.55         2.62 o
 -10   8   0          8.83          5.79         3.15 o
  -9   8   0         28.79         23.30         4.60 o
  -8   8   0        184.34        181.29         7.69 o
  -7   8   0        171.18        164.41        42.41 o
  -6   8   0         33.34         33.48         8.55 o
  -5   8   0          8.17          1.47         4.21 o
  -4   8   0         92.31         96.79        11.45 o
  -3   8   0        678.53        733.22        28.96 o
  -2   8   0          2.32          4.86         4.10 o
  -1   8   0         67.60        104.96         9.25 o
   0   8   0          2.17          1.95         3.65 o
   1   8   0          5.48          8.37         4.31 o
   2   8   0         35.69         52.48         6.62 o
   3   8   0        878.76        862.43        51.45 o
   4   8   0          1.07          1.57         8.86 o
   5   8   0        425.24        371.72        12.83 o
   6   8   0          9.06          2.66         3.04 o
   7   8   0        145.48        140.58         8.20 o
   8   8   0          6.05          8.18         3.20 o
   9   8   0          0.77          0.61         2.07 o
 -12   9   0          4.50          2.90         3.07 o
 -11   9   0          1.15          2.42         3.47 o
 -10   9   0          0.38          0.00         3.43 o
  -9   9   0        188.60        191.69         9.97 o
  -8   9   0          9.10          6.51         2.73 o
  -7   9   0        576.20        602.21        53.53 o
  -6   9   0          4.94         10.17        11.14 o
  -5   9   0        154.26        188.86        16.02 o
  -4   9   0        970.24        880.91        53.14 o
  -3   9   0        438.29        444.77        19.97 o
  -2   9   0          2.87          2.21         4.39 o
  -1   9   0         58.87         54.73         7.58 o
   0   9   0        212.86        190.50        11.32 o
   1   9   0        173.90        151.37        12.22 o
   2   9   0         74.85         67.93        10.94 o
   3   9   0        845.47        798.99        50.18 o
   4   9   0        626.60        615.04        15.62 o
   5   9   0          4.85          6.34         4.92 o
   6   9   0        206.64        223.49        10.23 o
   7   9   0         91.69        112.44         9.95 o
   8   9   0          1.62          1.49         2.45 o
 -12  10   0          0.82          0.57         2.82 o
 -11  10   0          0.11          0.06         3.19 o
 -10  10   0          0.35          0.17         3.50 o
  -9  10   0        103.64        129.03        11.46 o
  -8  10   0        178.15        168.67         7.68 o
  -7  10   0          1.81          3.51         2.27 o
  -6  10   0          8.78          5.03         2.67 o
  -5  10   0        962.22        893.64        30.50 o
  -4  10   0          0.83          5.81         5.46 o
  -3  10   0       1473.01       1415.47        36.80 o
  -2  10   0         10.69         10.65         5.15 o
  -1  10   0         68.90         76.81        10.44 o
   0  10   0        137.67        106.53        10.74 o
   1  10   0         23.80         12.49        16.54 o
   2  10   0        189.27        185.65         6.45 o
   3  10   0          2.40          4.61         2.85 o
   4  10   0        102.32         93.60         7.16 o
   5  10   0        102.45         99.87         7.31 o
   6  10   0        104.64        102.17         7.11 o
   7  10   0         13.14         16.68         4.52 o
   8  10   0         53.12         49.20         4.11 o
 -12  11   0          7.32         11.45         3.52 o
 -11  11   0          6.11          6.24         3.74 o
 -10  11   0         24.85         27.12         6.04 o
  -9  11   0          2.59          2.91         2.61 o
  -8  11   0          9.68          8.82         4.41 o
  -7  11   0          3.75          4.79         3.60 o
  -6  11   0        136.83        115.83         8.75 o
  -5  11   0        277.96        268.16         9.28 o
  -4  11   0        707.06        741.75        15.05 o
  -3  11   0         61.09         53.32         5.65 o
  -2  11   0         34.71         35.57         6.99 o
  -1  11   0         10.97         20.25         4.10 o
   0  11   0          0.20          1.70         2.89 o
   1  11   0         25.65         29.14         3.54 o
   2  11   0        125.88        137.87         6.58 o
   3  11   0         38.47         36.29         4.72 o
   4  11   0          4.88          5.07         3.53 o
   5  11   0         18.41         17.88         4.01 o
   6  11   0          6.72          3.29         3.14 o
   7  11   0          4.96          5.64         5.33 o
 -11  12   0         18.99         19.19         4.24 o
 -10  12   0         18.94         26.24         5.23 o
  -9  12   0          2.71          5.62         2.84 o
  -8  12   0         55.58         54.10         5.29 o
  -7  12   0          7.64          4.33         4.15 o
  -6  12   0         86.81         67.42         8.55 o
  -5  12   0        210.87        209.76        10.67 o
  -4  12   0        495.50        462.41        19.69 o
  -3  12   0        260.35        249.11        11.30 o
  -2  12   0        145.12        118.89         6.74 o
  -1  12   0        196.77        175.03         8.67 o
   0  12   0        454.79        483.63        14.81 o
   1  12   0          0.13          3.54         2.66 o
   2  12   0         11.45         10.98         2.86 o
   3  12   0         23.02         27.55         4.54 o
   4  12   0         41.45         31.92         4.61 o
   5  12   0         16.34         10.28         4.42 o
   6  12   0          2.24          9.88         3.54 o
 -10  13   0          7.93          5.47         5.91 o
  -9  13   0         21.60         24.01         3.62 o
  -8  13   0          3.15          4.26         2.52 o
  -7  13   0         54.15         57.92         5.41 o
  -6  13   0         40.24         40.58         7.08 o
  -5  13   0         76.25         67.70         5.88 o
  -4  13   0         68.20         58.77         5.60 o
  -3  13   0        130.34        121.35         7.74 o
  -2  13   0          8.26          4.75         3.28 o
  -1  13   0          2.46          3.84         3.25 o
   0  13   0        196.02        206.87         9.95 o
   1  13   0         44.95         61.36         4.72 o
   2  13   0          0.18          0.53         2.35 o
   3  13   0          9.67         16.25         3.78 o
   4  13   0         37.14         47.66         4.68 o
   5  13   0         38.23         41.59         5.43 o
  -9  14   0          1.62          0.03         1.97 o
  -8  14   0         52.88         58.05         4.63 o
  -7  14   0          0.37          0.05         3.55 o
  -6  14   0        134.55        130.46         7.34 o
  -5  14   0          0.87          2.04         2.85 o
  -4  14   0          8.27          9.35         3.26 o
  -3  14   0         70.31         73.93         6.04 o
  -2  14   0          0.62          6.53         4.66 o
  -1  14   0        106.68        114.06         7.14 o
   0  14   0         63.22         76.35         6.24 o
   1  14   0         28.62         28.78         5.73 o
   2  14   0          6.22          9.76         2.44 o
   3  14   0        104.14        110.34         8.08 o
  -8  15   0         14.65         15.32         3.79 o
  -7  15   0         12.25         19.83         4.46 o
  -6  15   0          7.06          5.01         2.60 o
  -5  15   0          0.42          0.01         2.59 o
  -4  15   0          2.62          0.02         2.75 o
  -3  15   0          3.90          7.28         3.83 o
  -2  15   0         28.40         24.70         5.73 o
  -1  15   0          2.88          0.03         4.24 o
   0  15   0         69.20         67.68         5.11 o
   1  15   0          0.03          7.00         3.89 o
  -6  16   0          0.50          2.05         2.69 o
  -5  16   0         19.80         27.21         3.46 o
  -4  16   0          6.00          1.00         2.07 o
  -3  16   0          3.51          2.53         3.40 o
  -2  16   0         29.06         31.09         5.13 o
  -1  16   0         14.68         19.16         4.23 o
   1 -16   1         57.98         49.48         5.96 o
   2 -16   1         31.41         32.66         5.53 o
   3 -16   1          2.84          0.02         3.93 o
   4 -16   1          0.01          1.63         2.37 o
   5 -16   1         13.28         11.00         2.64 o
   6 -16   1          0.60          1.86         1.89 o
  -2 -15   1         20.04         23.47         4.82 o
  -1 -15   1         43.15         36.57         6.70 o
   0 -15   1        133.93        152.00         7.24 o
   1 -15   1          2.77          2.70         3.01 o
   2 -15   1         55.93         47.07         7.28 o
   3 -15   1          8.28          3.33         2.92 o
   4 -15   1          0.44          0.01         2.81 o
   5 -15   1          4.69          4.04         2.58 o
   6 -15   1          5.41          2.03         2.24 o
   7 -15   1         14.63         16.79         4.61 o
   8 -15   1          5.96          6.43         3.50 o
  -3 -14   1         31.75         38.05         5.93 o
  -2 -14   1         78.98         77.69         5.88 o
  -1 -14   1          0.23          2.69         3.29 o
   0 -14   1         89.81        103.02         6.77 o
   1 -14   1         17.43         28.89         5.10 o
   2 -14   1          8.58          9.98         4.96 o
   3 -14   1          0.20          0.01         2.79 o
   4 -14   1          5.74          5.15         2.88 o
   5 -14   1         12.89         10.16         3.13 o
   6 -14   1          6.76          2.70         2.96 o
   7 -14   1          2.70          4.92         2.59 o
   8 -14   1         57.39         72.44         5.39 o
   9 -14   1         15.03         10.86         2.46 o
  -5 -13   1         36.18         51.18         6.06 o
  -4 -13   1         86.03         90.69         6.10 o
  -3 -13   1         10.02          8.83         3.50 o
  -2 -13   1          0.58          3.31         2.62 o
  -1 -13   1        200.49        216.75         7.96 o
   0 -13   1          0.22          0.06         3.07 o
   1 -13   1          1.45          0.05         2.99 o
   2 -13   1          0.13          3.34         2.92 o
   3 -13   1         43.67         40.75         4.85 o
   4 -13   1          2.76          1.39         3.09 o
   5 -13   1         83.67         96.74         6.76 o
   6 -13   1          2.24          1.13         2.83 o
   7 -13   1          5.89          7.81         3.94 o
   8 -13   1          1.97          6.08         2.84 o
   9 -13   1         11.96         13.45         3.08 o
  10 -13   1          7.43          5.79         2.23 o
  -6 -12   1          0.03          6.94         3.76 o
  -5 -12   1         43.32         55.66         5.17 o
  -4 -12   1          9.84          9.22         3.52 o
  -3 -12   1          3.18         10.91         3.47 o
  -2 -12   1         18.77         18.39         3.59 o
  -1 -12   1         78.06         75.70         5.09 o
   0 -12   1        280.37        264.53        10.96 o
   1 -12   1         41.13         46.07         7.48 o
   2 -12   1         56.63         56.60         4.74 o
   3 -12   1        693.55        644.22        18.04 o
   4 -12   1        636.07        597.53        13.93 o
   5 -12   1        427.15        401.72        11.44 o
   6 -12   1         12.80         20.40         5.43 o
   7 -12   1         15.45         23.34         5.59 o
   8 -12   1         48.48         53.49         7.50 o
   9 -12   1         52.46         56.22         5.31 o
  10 -12   1          4.34          3.66         3.65 o
  11 -12   1         12.02         16.32         4.20 o
  -7 -11   1         51.51         41.94         7.07 o
  -6 -11   1          0.11          0.02         2.83 o
  -5 -11   1         25.37         37.38         4.94 o
  -4 -11   1         71.69         77.18         6.72 o
  -3 -11   1        170.83        164.94         8.49 o
  -2 -11   1         35.70         29.13         3.25 o
  -1 -11   1         11.11          9.55         2.42 o
   0 -11   1         62.01         58.98         6.98 o
   1 -11   1          6.83          7.30         2.90 o
   2 -11   1        167.46        154.05        13.13 o
   3 -11   1          2.27          0.04         7.24 o
   4 -11   1       1389.56       1315.98        32.82 o
   5 -11   1         31.44         35.81         5.56 o
   6 -11   1         79.30         76.27         5.54 o
   7 -11   1         13.81         10.99         3.30 o
   8 -11   1         26.54         32.84         6.07 o
   9 -11   1         74.63         76.56         6.11 o
  10 -11   1         22.72         19.88         5.14 o
  11 -11   1          1.27          4.33         3.47 o
  12 -11   1          2.35          1.39         2.50 o
  -8 -10   1         57.77         55.34         6.24 o
  -7 -10   1         41.45         32.74         4.08 o
  -6 -10   1         31.75         46.56         5.31 o
  -5 -10   1        206.40        213.60        10.02 o
  -4 -10   1         89.98         88.46         5.55 o
  -3 -10   1        284.57        267.98         8.80 o
  -2 -10   1        172.28        192.42         6.35 o
  -1 -10   1          5.41          0.01         5.93 o
   0 -10   1         48.49         45.75         7.45 o
   1 -10   1         21.96         21.53         5.34 o
   2 -10   1        280.79        286.18        16.96 o
   3 -10   1        808.54        797.38        28.25 o
   4 -10   1        155.67        139.09        12.02 o
   5 -10   1        379.86        364.45        25.70 o
   6 -10   1         70.79         80.41         5.73 o
   7 -10   1          0.39          4.62         3.01 o
   8 -10   1        265.69        271.84         9.85 o
   9 -10   1          0.35          0.94         3.21 o
  10 -10   1          5.01          0.75         3.47 o
  11 -10   1          2.23          4.28         3.59 o
  12 -10   1         10.18          9.76         3.52 o
  -9  -9   1         45.56         35.76         4.57 o
  -8  -9   1          3.25          0.93         2.18 o
  -7  -9   1          3.83          3.23         4.18 o
  -6  -9   1         96.76         87.69         6.83 o
  -5  -9   1         26.36         25.77         4.04 o
  -4  -9   1       1016.37       1038.87        20.43 o
  -3  -9   1         89.06         63.11        15.70 o
  -2  -9   1         12.37         19.17         6.30 o
  -1  -9   1        177.10        191.74        13.25 o
   0  -9   1       1099.62       1038.82        29.31 o
   1  -9   1          3.15          3.83         4.25 o
   2  -9   1          6.27          2.07         4.22 o
   3  -9   1        111.32        126.76        10.94 o
   4  -9   1          9.26          0.21         6.26 o
   5  -9   1         38.94         36.50         9.86 o
   6  -9   1         31.67         22.49         7.97 o
   7  -9   1        184.06        208.93        18.95 o
   8  -9   1         72.74         69.49         3.88 o
   9  -9   1         31.91         39.17         7.40 o
  10  -9   1          6.45          7.28         2.21 o
  11  -9   1          6.70          4.89         3.58 o
  12  -9   1         11.09         15.07         4.18 o
  -9  -8   1          0.04          0.12         2.00 o
  -8  -8   1          0.46          0.03         2.63 o
  -7  -8   1          2.21          3.77         3.87 o
  -6  -8   1          7.29         10.72         2.49 o
  -5  -8   1        268.86        340.18        15.36 o
  -4  -8   1        330.05        264.64        29.95 o
  -3  -8   1        617.01        661.29        43.17 o
  -2  -8   1        142.10        201.35        19.88 o
  -1  -8   1         80.37         86.37         7.40 o
   0  -8   1       1650.18       1854.46        44.38 o
   1  -8   1        211.22        171.56        11.37 o
   2  -8   1        442.60        467.20        18.06 o
   3  -8   1        131.82        165.51        11.48 o
   4  -8   1       1244.88       1417.44        32.04 o
   5  -8   1         62.26         71.63         8.22 o
   6  -8   1         59.88         56.02        14.00 o
   7  -8   1        799.34        807.54        44.90 o
   8  -8   1        110.69        108.72         8.00 o
   9  -8   1          4.19          2.84         2.10 o
  10  -8   1          3.71          2.24         2.63 o
  11  -8   1         41.35         39.93         3.80 o
  12  -8   1         10.30          8.55         2.59 o
  13  -8   1          1.43          1.34         2.20 o
 -10  -7   1         19.98         16.19         2.85 o
  -9  -7   1          6.52          0.00         4.32 o
  -8  -7   1         17.89         24.65         3.96 o
  -7  -7   1         95.19        112.32         7.21 o
  -6  -7   1         22.98         27.62         3.68 o
  -5  -7   1        826.14        785.36        51.62 o
  -4  -7   1        574.22        549.44        41.26 o
  -3  -7   1        191.54        213.29        24.64 o
  -2  -7   1        858.26        965.65        25.62 o
  -1  -7   1        848.16        861.58        27.01 o
   0  -7   1        702.33        719.84        20.98 o
   1  -7   1       5830.41       6587.96        61.42 o
   2  -7   1        492.07        519.76        29.17 o
   3  -7   1       2007.59       2161.59        36.30 o
   4  -7   1       1829.34       1866.45        33.86 o
   5  -7   1         11.55          8.32         4.18 o
   6  -7   1         25.87         30.35         7.95 o
   7  -7   1         59.57         61.65         9.96 o
   8  -7   1          0.40          0.01         9.83 o
   9  -7   1         29.32         54.67         4.91 o
  10  -7   1          8.60          3.03         2.10 o
  11  -7   1          3.03          3.90         2.23 o
  12  -7   1         76.65         80.54         5.90 o
  13  -7   1         20.50         27.16         4.32 o
 -10  -6   1         56.43         39.65         4.42 o
  -9  -6   1         50.68         56.90         7.83 o
  -8  -6   1         98.46         94.17         7.03 o
  -7  -6   1          0.41          0.67         2.53 o
  -6  -6   1          3.61         16.19        12.50 o
  -5  -6   1         97.35         88.73        17.80 o
  -4  -6   1         30.07         19.93        10.87 o
  -3  -6   1       1224.03       1218.29        35.64 o
  -2  -6   1        257.55        273.70        12.38 o
  -1  -6   1        125.17        127.95         8.76 o
   0  -6   1          5.96          9.11         2.48 o
   1  -6   1       1636.17       1856.29        56.35 o
   2  -6   1       4317.18       4715.37        42.50 o
   3  -6   1       2164.92       2295.30        32.89 o
   4  -6   1        873.82       1097.96        30.81 o
   5  -6   1          1.31         15.08         5.65 o
   6  -6   1          2.56          3.36         4.72 o
   7  -6   1         20.16         17.03         9.08 o
   8  -6   1          2.63          2.36         7.21 o
   9  -6   1          2.38          2.24         3.95 o
  10  -6   1         10.21         18.44         5.22 o
  11  -6   1         32.72         30.86         6.00 o
  12  -6   1         21.51         21.72         3.86 o
  13  -6   1         46.50         42.07         5.72 o
 -11  -5   1          0.00          0.06         3.08 o
 -10  -5   1          5.58          5.88         3.85 o
  -9  -5   1         85.28         87.84         9.34 o
  -8  -5   1          0.33          0.00         4.28 o
  -7  -5   1        412.03        445.26        19.47 o
  -6  -5   1         24.05         29.56        12.31 o
  -5  -5   1          2.80         11.09         8.23 o
  -4  -5   1         68.50         56.69        13.70 o
  -3  -5   1        869.49        948.45        28.36 o
  -2  -5   1         19.55         21.88         3.77 o
  -1  -5   1       1588.91       1692.12        25.72 o
   0  -5   1        434.01        460.91        11.62 o
   1  -5   1         29.62         30.60         3.77 o
   2  -5   1         18.85         19.58         4.05 o
   3  -5   1        364.26        456.43        16.01 o
   4  -5   1       1399.43       1345.55        24.86 o
   5  -5   1       1875.76       1970.43        31.93 o
   6  -5   1         78.55         60.23         7.10 o
   7  -5   1         40.80         55.06         9.72 o
   8  -5   1        184.43        205.23        17.06 o
   9  -5   1        103.29         97.26         6.05 o
  10  -5   1         89.60         83.94         8.32 o
  11  -5   1         58.51         71.16         8.76 o
  12  -5   1         42.83         53.09         8.49 o
  13  -5   1          3.56          4.66         3.19 o
 -11  -4   1          0.75          0.00         2.79 o
 -10  -4   1         14.43         16.87         5.30 o
  -9  -4   1        116.44        108.06        10.77 o
  -8  -4   1        263.22        241.23        15.74 o
  -7  -4   1          4.88          0.02         6.12 o
  -6  -4   1          5.76         11.32         5.58 o
  -5  -4   1        508.80        525.50        53.97 o
  -4  -4   1        126.96        173.74        12.52 o
  -3  -4   1          0.87          1.50         2.05 o
  -2  -4   1       2754.89       2582.74        39.94 o
  -1  -4   1        148.99        146.33         7.47 o
   0  -4   1        155.65        174.74         7.49 o
   1  -4   1        585.24        670.44        19.55 o
   2  -4   1       5006.03       5240.39        36.16 o
   3  -4   1       4558.26       4696.72        39.92 o
   4  -4   1        278.82        426.45        12.28 o
   5  -4   1        749.07        795.02        24.61 o
   6  -4   1        846.96        966.26        30.41 o
   7  -4   1        255.72        284.00        18.14 o
   8  -4   1        792.87        750.24        31.65 o
   9  -4   1        204.35        228.49        14.79 o
  10  -4   1        159.05        162.48        10.12 o
  11  -4   1          4.96          7.21         4.42 o
  12  -4   1          1.62          1.71         2.45 o
  13  -4   1         12.40         14.28         4.08 o
 -12  -3   1          2.12          0.00         2.80 o
 -11  -3   1          4.91          0.01         3.24 o
 -10  -3   1         47.30         41.01         6.53 o
  -9  -3   1         21.01         21.54         4.51 o
  -8  -3   1         46.00         47.22         6.08 o
  -7  -3   1        191.77        187.07        21.74 o
  -6  -3   1        574.24        497.90        24.68 o
  -5  -3   1        103.58        110.65        11.84 o
  -4  -3   1        987.55       1035.14        21.62 o
  -3  -3   1        254.88        390.21         9.04 o
  -2  -3   1         81.52        107.79         6.27 o
  -1  -3   1       1915.65       1999.20        28.17 o
   0  -3   1         16.98          1.73         3.03 o
   1  -3   1       5424.54       5602.25        92.74 o
   2  -3   1       3487.30       3491.11        83.66 o
   3  -3   1       3537.00       3377.32        44.49 o
   4  -3   1         10.87         37.81         4.58 o
   5  -3   1        104.39         85.39         6.88 o
   6  -3   1       1120.35       1301.50        45.03 o
   7  -3   1        393.38        383.78        21.03 o
   8  -3   1         55.35         51.04         9.42 o
   9  -3   1        779.07        809.96        35.20 o
  10  -3   1         61.20         48.98         8.94 o
  11  -3   1         28.43         20.14         5.36 o
  12  -3   1         64.35         76.92         5.91 o
  13  -3   1          8.31          5.65         3.29 o
 -12  -2   1         22.95         20.58         4.64 o
 -11  -2   1          1.77          0.05         3.86 o
 -10  -2   1         47.40         49.78         7.26 o
  -9  -2   1         54.66         59.75         7.16 o
  -8  -2   1         68.73         72.36        15.94 o
  -7  -2   1         52.30         83.32        15.60 o
  -6  -2   1        357.15        462.71        30.84 o
  -5  -2   1        624.38        773.62        26.82 o
  -4  -2   1        384.38        407.79        12.22 o
  -3  -2   1         66.53         88.36         5.21 o
  -2  -2   1         14.12          4.33         3.11 o
  -1  -2   1       4316.68       3737.45        77.41 o
   0  -2   1      21164.27      21141.68       124.56 o
   1  -2   1         40.83         24.38         2.81 o
   2  -2   1       2768.18       3175.39        49.29 o
   3  -2   1        246.05        178.98         9.09 o
   4  -2   1       1718.89       2194.97        28.55 o
   5  -2   1       3857.97       4279.62        55.98 o
   6  -2   1        544.60        383.02        19.09 o
   7  -2   1        468.62        527.31        24.48 o
   8  -2   1        149.03        148.19        14.87 o
   9  -2   1         35.05         50.20        14.26 o
  10  -2   1        211.86        214.10        12.58 o
  11  -2   1         45.74         56.59         7.61 o
  12  -2   1          3.52          4.70         4.35 o
  13  -2   1         46.21         51.17         6.13 o
 -12  -1   1         88.24         98.70         8.42 o
 -11  -1   1         10.94         18.65         3.53 o
 -10  -1   1         30.96         28.85         6.02 o
  -9  -1   1         48.22         31.28         5.24 o
  -8  -1   1          2.21          0.24         6.23 o
  -7  -1   1        239.95        264.64        25.54 o
  -6  -1   1        144.00        183.61        20.12 o
  -5  -1   1       1016.89        968.10        41.41 o
  -4  -1   1         37.32         59.63         3.67 o
  -3  -1   1        917.95       1059.76        15.89 o
  -2  -1   1        930.19       1228.52        38.30 o
  -1  -1   1       2854.46       2971.60        61.97 o
   0  -1   1        458.07        511.73        10.72 o
   1  -1   1       1780.76       2012.36        70.63 o
   2  -1   1       1693.95       1245.84        43.93 o
   3  -1   1      16081.32      14326.58       271.52 o
   4  -1   1       1152.75       1157.75        18.17 o
   5  -1   1        571.07        530.13        23.34 o
   6  -1   1       2520.48       1997.93        46.18 o
   7  -1   1       1118.57       1060.24        35.04 o
   8  -1   1        174.99        186.18        16.83 o
   9  -1   1        209.06        198.39        11.97 o
  10  -1   1         39.22         25.55         5.25 o
  11  -1   1         43.56         40.78         4.51 o
  12  -1   1        108.27        122.45         9.99 o
  13  -1   1          0.50          0.02         2.42 o
 -13   0   1         11.41         14.57         3.37 o
 -12   0   1          3.99          2.91         3.33 o
 -11   0   1         95.20        120.13         7.35 o
 -10   0   1          0.61          2.46         2.96 o
  -9   0   1         31.83         32.64        11.19 o
  -8   0   1        316.16        318.87        30.86 o
  -7   0   1        528.32        510.98        35.22 o
  -6   0   1        819.21        788.37        25.88 o
  -4   0   1       1385.09       1777.53        27.89 o
  -3   0   1       4492.53       4591.69        63.20 o
  -2   0   1       9927.08       8830.93        70.11 o
  -1   0   1       6159.18       5036.21        43.51 o
   1   0   1       2301.80       1950.77       122.63 o
   2   0   1        341.70        230.92        13.74 o
   3   0   1     169499.36     163449.84      2492.02 o
   4   0   1         62.32         33.24         9.15 o
   5   0   1        633.74        500.53        27.72 o
   6   0   1       1672.43       1740.12        40.36 o
   7   0   1         36.82         28.10         7.04 o
   8   0   1         16.98          8.38         7.95 o
   9   0   1          0.73          1.96         3.18 o
  10   0   1          1.07          2.81         3.27 o
  11   0   1          4.67          3.93         3.38 o
  12   0   1         14.17         19.55         4.69 o
 -13   1   1          0.38          0.00         2.64 o
 -12   1   1         52.14         64.79         7.75 o
 -11   1   1         13.66          9.33         4.60 o
 -10   1   1          1.70          5.80         4.33 o
  -9   1   1        527.56        440.42        38.07 o
  -8   1   1        181.79        160.59        22.05 o
  -7   1   1          1.51          2.28         4.57 o
  -6   1   1          5.01          9.15         3.82 o
  -5   1   1        840.29        837.90        23.15 o
  -4   1   1        733.12        799.82        14.95 o
  -3   1   1       8635.74       9284.63        75.94 o
  -2   1   1       6010.80       7849.26        77.20 o
   0   1   1       1010.04       1539.75        16.83 o
   1   1   1       4285.71       3904.09        45.54 o
   2   1   1        418.00        240.07        13.12 o
   3   1   1       6234.31       6917.27        46.80 o
   4   1   1         66.67         75.97         5.14 o
   5   1   1       1530.25       1766.80        50.23 o
   6   1   1          0.29         10.78         4.85 o
   7   1   1        326.88        338.44        30.92 o
   8   1   1         30.60         22.70        11.66 o
   9   1   1          0.70          3.54         2.92 o
  10   1   1         74.93         82.38         9.17 o
  11   1   1         19.63         26.63         5.58 o
  12   1   1          6.42          4.40         2.74 o
 -13   2   1          6.49          6.55         3.43 o
 -12   2   1          7.00         11.11         4.86 o
 -11   2   1          0.91          2.67         2.54 o
 -10   2   1        182.87        223.46        24.44 o
  -9   2   1        118.38        110.84        20.12 o
  -8   2   1       1019.78       1062.15        53.61 o
  -7   2   1        250.13        223.32        15.39 o
  -6   2   1       1821.58       1878.02        39.42 o
  -5   2   1       1067.09        902.77        20.03 o
  -4   2   1         15.26          8.95         2.88 o
  -3   2   1      13863.98      15252.74        61.91 o
  -2   2   1      62631.31      63759.86       315.36 o
  -1   2   1        757.72        565.72        19.20 o
   0   2   1      18868.10      17901.83        84.87 o
   1   2   1      18598.13      20811.12        89.01 o
   2   2   1       2940.40       2515.19        31.73 o
   3   2   1         23.98         13.87         2.86 o
   4   2   1        699.09        610.03        17.42 o
   5   2   1       1300.57       1381.73        33.74 o
   6   2   1         56.05         55.83        13.51 o
   7   2   1         53.66         29.75        11.70 o
   8   2   1        192.60        188.99        25.08 o
   9   2   1        229.24        189.22        11.95 o
  10   2   1          0.95          3.28         3.07 o
  11   2   1          1.97          1.41         3.40 o
  12   2   1          0.43          0.01         2.77 o
 -13   3   1          3.68          1.85         3.29 o
 -12   3   1         85.75        103.33         6.67 o
 -11   3   1         12.46         11.64         3.15 o
 -10   3   1        352.07        359.35        16.28 o
  -9   3   1        561.72        552.67        41.75 o
  -8   3   1        160.77        162.52        14.97 o
  -7   3   1         17.80         40.97         7.32 o
  -6   3   1        632.00        589.76        18.37 o
  -5   3   1        229.34        260.08        11.35 o
  -4   3   1       1838.40       1495.63        20.32 o
  -3   3   1       2269.01       2239.53        26.07 o
  -2   3   1         31.13         22.92         6.87 o
  -1   3   1        420.94        333.04        19.74 o
   0   3   1          8.39         10.11         5.22 o
   1   3   1        102.71         82.35         4.07 o
   2   3   1        864.70       1088.38        19.49 o
   3   3   1       1270.71       1575.06        26.39 o
   4   3   1         15.76         17.30         4.95 o
   5   3   1        395.88        506.32        23.40 o
   6   3   1         43.69         41.15        10.94 o
   7   3   1        316.93        277.07        27.83 o
   8   3   1         47.45         38.68         5.55 o
   9   3   1        283.69        310.46        16.78 o
  10   3   1         10.36          4.08         3.58 o
  11   3   1          2.44          0.00         2.88 o
  12   3   1         24.36         21.16         4.09 o
 -13   4   1         16.23         12.89         4.12 o
 -12   4   1          0.69          1.74         2.41 o
 -11   4   1          4.51          7.98         3.92 o
 -10   4   1          6.76          8.45         4.14 o
  -9   4   1        125.95        110.72        13.31 o
  -8   4   1         12.13          9.77         5.62 o
  -7   4   1        323.35        358.12        19.81 o
  -6   4   1        445.72        432.20        16.19 o
  -5   4   1        171.51        137.02        13.00 o
  -4   4   1        470.14        610.55        15.09 o
  -3   4   1       2778.56       2886.31        26.28 o
  -2   4   1        570.51        532.08        12.02 o
  -1   4   1        584.03        537.49        11.90 o
   0   4   1       7333.31       7114.06        39.13 o
   1   4   1       1882.99       1683.33        16.97 o
   2   4   1       1344.90       1228.94        21.91 o
   3   4   1        507.77        530.80        19.73 o
   4   4   1        532.81        568.75        24.23 o
   5   4   1         25.29         33.48         5.66 o
   6   4   1         22.77         12.29         7.27 o
   7   4   1        161.24        176.59        23.32 o
   8   4   1        619.57        550.51        16.59 o
   9   4   1          0.35          2.30         3.71 o
  10   4   1          6.75          2.69         3.45 o
  11   4   1         32.61         35.49         5.68 o
 -13   5   1          0.97          0.01         3.05 o
 -12   5   1         73.22         80.70         6.16 o
 -11   5   1          0.12          0.01         2.83 o
 -10   5   1         12.83         17.43         2.90 o
  -9   5   1          3.61          2.69         2.31 o
  -8   5   1         10.71         21.08         6.13 o
  -7   5   1         94.70         85.27         8.68 o
  -6   5   1        686.52        869.97        23.20 o
  -5   5   1       1349.80       1320.37        26.09 o
  -4   5   1         10.70          6.68         2.29 o
  -3   5   1          0.55          1.15         2.60 o
  -2   5   1          0.03          1.41         2.05 o
  -1   5   1       3988.96       3795.32        33.16 o
   0   5   1       5413.81       5841.12        41.01 o
   1   5   1       1183.44       1035.07        16.55 o
   2   5   1         25.25         22.88         4.29 o
   3   5   1        531.11        493.67        22.18 o
   4   5   1        145.05        221.07        15.40 o
   5   5   1         73.25         67.79        11.24 o
   6   5   1        127.92        138.25        21.21 o
   7   5   1          5.93          7.49         2.62 o
   8   5   1        177.89        187.90        13.63 o
   9   5   1         13.32          9.88         4.24 o
  10   5   1          1.12          4.65         3.60 o
  11   5   1         14.69          8.24         2.36 o
 -13   6   1         24.08         25.62         5.09 o
 -12   6   1          1.44          0.01         4.03 o
 -11   6   1         15.86         26.58         4.62 o
 -10   6   1        189.97        190.24         8.33 o
  -9   6   1        102.81        103.98         5.63 o
  -8   6   1         20.02         19.13        10.00 o
  -7   6   1          0.67          0.16         4.40 o
  -6   6   1         96.27        100.29        11.15 o
  -5   6   1        217.32        311.89        14.37 o
  -4   6   1        856.10        717.57        21.38 o
  -3   6   1        109.66        109.85         6.85 o
  -2   6   1       1784.53       1958.11        30.14 o
  -1   6   1        115.22        170.89         8.63 o
   0   6   1       1585.60       1700.22        29.65 o
   1   6   1        929.79       1089.05        21.05 o
   2   6   1        341.17        373.10        15.51 o
   3   6   1         24.37         32.40         6.86 o
   4   6   1        200.45        203.12        16.34 o
   5   6   1        272.42        272.73        19.82 o
   6   6   1        313.12        304.52        11.66 o
   7   6   1        121.66        104.73         6.23 o
   8   6   1          2.07          0.12         2.61 o
   9   6   1          0.99          2.13         3.67 o
  10   6   1          3.89          0.00         3.28 o
 -13   7   1          0.46          0.00         2.52 o
 -12   7   1         14.10         14.49         3.11 o
 -11   7   1          4.53          7.38         2.39 o
 -10   7   1          0.99          1.00         2.47 o
  -9   7   1        231.61        229.49         8.82 o
  -8   7   1        207.17        231.46        26.56 o
  -7   7   1        187.13        192.94        16.71 o
  -6   7   1         34.38         24.49         6.60 o
  -5   7   1        203.76        247.47        12.74 o
  -4   7   1        275.78        245.82        14.87 o
  -3   7   1          0.45          6.53         4.92 o
  -2   7   1       1165.54       1122.36        31.46 o
  -1   7   1        337.70        400.21        15.63 o
   0   7   1       2182.63       2132.54        31.28 o
   1   7   1       1668.25       1730.19        43.65 o
   2   7   1       1712.39       1764.94        45.24 o
   3   7   1        240.07        234.85        29.38 o
   4   7   1       2500.73       2648.44        62.83 o
   5   7   1          0.07          0.44         9.15 o
   6   7   1        118.87        118.65         6.30 o
   7   7   1          0.51          3.18         2.53 o
   8   7   1          0.23          0.77         2.25 o
   9   7   1         26.25         25.73         5.47 o
  10   7   1          1.66          0.03         2.25 o
 -13   8   1         15.00         11.68         2.23 o
 -12   8   1          3.40          1.87         2.03 o
 -11   8   1          0.11          4.37         2.73 o
 -10   8   1         43.72         41.02         4.94 o
  -9   8   1         25.27         28.26         3.20 o
  -8   8   1        423.99        438.98        20.19 o
  -7   8   1          1.50          5.42         5.02 o
  -6   8   1         65.08         81.18        11.02 o
  -5   8   1        165.72        170.82        12.31 o
  -4   8   1          5.92         12.69         4.55 o
  -3   8   1        799.02        759.13        24.28 o
  -2   8   1         60.53         65.51         7.70 o
  -1   8   1        793.92        666.69        22.28 o
   0   8   1         31.84         21.10         4.12 o
   1   8   1        310.07        323.36        16.62 o
   2   8   1        439.88        480.53        24.88 o
   3   8   1        225.20        205.24        17.02 o
   4   8   1        300.82        316.02        32.81 o
   5   8   1        629.01        658.09        13.52 o
   6   8   1         38.23         44.13         6.84 o
   7   8   1         20.23         21.17         3.67 o
   8   8   1         36.58         33.78         4.00 o
   9   8   1          9.19          5.48         2.21 o
 -12   9   1          2.17          0.00         3.22 o
 -11   9   1          1.91          0.00         4.10 o
 -10   9   1         23.39         30.15         6.35 o
  -9   9   1        167.56        145.00        12.33 o
  -8   9   1         17.60         21.66         3.15 o
  -7   9   1        152.07        134.96        16.75 o
  -6   9   1        171.43        118.45        14.07 o
  -5   9   1         26.49         34.77         8.87 o
  -4   9   1       2917.25       2941.09        82.88 o
  -3   9   1          0.21          3.36         4.54 o
  -2   9   1        474.71        458.30        20.06 o
  -1   9   1        109.29        108.83        10.30 o
   0   9   1        110.67         77.51         8.37 o
   1   9   1        116.30         92.49        12.17 o
   2   9   1        202.24        229.52        19.01 o
   3   9   1        632.46        639.37        15.87 o
   4   9   1        271.33        274.34         9.02 o
   5   9   1        154.09        155.19         9.01 o
   6   9   1          4.94          4.97         3.15 o
   7   9   1         54.75         41.08         6.78 o
   8   9   1         27.43         22.64         4.50 o
 -12  10   1          1.56          2.08         2.77 o
 -11  10   1          3.60          0.23         3.25 o
 -10  10   1         19.57         23.30         5.81 o
  -9  10   1         46.84         40.39         7.35 o
  -8  10   1         47.48         46.01         4.54 o
  -7  10   1         17.36         13.38         3.68 o
  -6  10   1         57.23         46.57         9.18 o
  -5  10   1        767.34        763.88        35.74 o
  -4  10   1        211.89        245.68        16.31 o
  -3  10   1        687.95        654.75        25.89 o
  -2  10   1         15.48         14.43         5.57 o
  -1  10   1         52.01         41.61         7.96 o
   0  10   1        308.10        269.93        30.21 o
   1  10   1        240.79        199.17        27.50 o
   2  10   1         54.56         54.11         4.67 o
   3  10   1          0.00          1.03         2.37 o
   4  10   1         41.78         39.57         4.77 o
   5  10   1          0.08          0.92         2.99 o
   6  10   1          7.86          1.69         3.62 o
   7  10   1         28.26         27.21         5.25 o
 -12  11   1         16.57         16.88         3.62 o
 -11  11   1         30.13         32.46         5.84 o
 -10  11   1          0.44          0.01         3.41 o
  -9  11   1          2.76          0.01         2.56 o
  -8  11   1          0.95          1.30         2.60 o
  -7  11   1         31.36         24.88         5.56 o
  -6  11   1         16.98         14.28         5.23 o
  -5  11   1        409.54        411.14        18.58 o
  -4  11   1        378.16        367.83        11.14 o
  -3  11   1        225.38        217.90         8.81 o
  -2  11   1          5.10          1.53         2.35 o
  -1  11   1        120.83        146.76         7.69 o
   0  11   1         31.87         27.13         4.19 o
   1  11   1         58.84         51.06         4.45 o
   2  11   1         55.16         50.58         4.48 o
   3  11   1          2.93          2.79         2.55 o
   4  11   1          9.66         10.85         5.36 o
   5  11   1         11.45          7.93         3.55 o
   6  11   1          0.22          1.57         3.41 o
   7  11   1          1.67          1.62         2.10 o
 -11  12   1         36.71         46.10         5.82 o
 -10  12   1          0.24          3.02         3.16 o
  -9  12   1          0.14          1.16         2.49 o
  -8  12   1         35.35         30.06         4.29 o
  -7  12   1          8.92          4.71         2.86 o
  -6  12   1          1.39          0.01         3.98 o
  -5  12   1         52.07         47.99         7.92 o
  -4  12   1        219.50        196.78         8.83 o
  -3  12   1         86.83         79.91         5.76 o
  -2  12   1        169.81        176.59        14.96 o
  -1  12   1        618.18        583.33        16.65 o
   0  12   1        168.22        199.21        11.19 o
   1  12   1         95.53         97.98         5.79 o
   2  12   1          0.11          0.04         2.40 o
   3  12   1         26.39         34.42         3.70 o
   4  12   1         38.49         33.71         4.53 o
   5  12   1          7.91          6.04         4.03 o
   6  12   1          7.93          5.16         3.27 o
 -10  13   1          3.82          0.59         1.78 o
  -9  13   1         29.31         32.58         3.83 o
  -8  13   1          5.61          7.63         2.70 o
  -7  13   1         22.71         22.94         3.66 o
  -6  13   1          1.12          1.64         3.82 o
  -5  13   1        108.91        109.34         7.18 o
  -4  13   1        118.62         91.30         6.90 o
  -3  13   1         19.73         15.02         3.81 o
  -2  13   1        136.41        130.49         7.78 o
  -1  13   1         27.05         29.78         4.91 o
   0  13   1        399.25        406.40        13.18 o
   1  13   1          1.28          5.35         3.43 o
   2  13   1         12.50         13.54         2.85 o
   3  13   1          0.56          1.72         2.25 o
   4  13   1         18.47         19.27         4.44 o
  -9  14   1          9.43         10.53         2.02 o
  -8  14   1         64.82         64.10         8.38 o
  -7  14   1          0.01          1.14         3.47 o
  -6  14   1         50.87         62.66         7.73 o
  -5  14   1          5.50          3.84         2.87 o
  -4  14   1          0.66          3.17         3.34 o
  -3  14   1        186.44        188.40         8.81 o
  -2  14   1         34.08         39.94         6.90 o
  -1  14   1        112.95        136.96         7.65 o
   0  14   1         61.93         70.42         5.69 o
   1  14   1         19.91         25.73         4.06 o
   2  14   1         12.27         10.34         5.84 o
   3  14   1         94.01        102.86         7.27 o
  -8  15   1         28.12         30.37         4.83 o
  -7  15   1         17.91         19.42         4.71 o
  -6  15   1          3.12          1.87         3.12 o
  -5  15   1          1.99          0.02         2.59 o
  -4  15   1         32.88         32.30         4.03 o
  -3  15   1          3.37          5.18         2.64 o
  -2  15   1          0.54          7.00         4.22 o
  -1  15   1          7.31          7.80         4.37 o
   0  15   1         18.00         15.97         4.57 o
   1  15   1          2.32          5.58         3.62 o
  -5  16   1         21.65         29.80         4.27 o
  -4  16   1          0.34          0.01         3.33 o
  -3  16   1         32.75         42.80         3.63 o
  -2  16   1         23.83         33.94         5.14 o
   1 -16   2         85.99         92.72         7.62 o
   2 -16   2         27.84         28.06         5.26 o
   3 -16   2          1.19          2.45         3.53 o
   4 -16   2          3.89          2.79         2.19 o
   5 -16   2          5.74          4.55         2.16 o
   6 -16   2          1.90          1.73         2.02 o
  -2 -15   2         42.26         61.09         6.34 o
  -1 -15   2        125.68        126.34         8.41 o
   0 -15   2         68.47         74.85         5.63 o
   1 -15   2         13.09         24.07         5.04 o
   2 -15   2         21.75         28.69         5.85 o
   3 -15   2         36.10         41.84         4.60 o
   4 -15   2          5.88          1.77         2.72 o
   5 -15   2         28.40         28.12         3.92 o
   6 -15   2          6.84          8.64         2.78 o
   7 -15   2          8.14         15.66         4.75 o
   8 -15   2          0.69          0.31         1.71 o
  -4 -14   2          0.72          9.40         4.40 o
  -3 -14   2          0.34          1.53         4.16 o
  -2 -14   2         71.60         85.32         5.67 o
  -1 -14   2         29.88         28.63         4.47 o
   0 -14   2        136.61        147.98         8.19 o
   1 -14   2          0.88          1.95         2.89 o
   2 -14   2          6.84          9.89         4.54 o
   3 -14   2          0.34          1.95         2.98 o
   4 -14   2         23.46         27.35         4.17 o
   5 -14   2         22.26         26.55         6.45 o
   6 -14   2         92.45        100.88         6.56 o
   7 -14   2         14.99         10.78         2.93 o
   8 -14   2         39.70         45.52         4.42 o
   9 -14   2          0.66          0.07         1.76 o
  -5 -13   2          4.31          8.63         4.29 o
  -4 -13   2        169.60        183.07         8.31 o
  -3 -13   2         81.74         94.52         6.60 o
  -2 -13   2         73.13         81.05         5.20 o
  -1 -13   2        394.78        382.95        10.50 o
   0 -13   2         64.73         50.05         5.55 o
   1 -13   2         34.14         32.91         4.49 o
   2 -13   2         65.81         48.07         5.30 o
   3 -13   2         11.35         11.42         3.00 o
   4 -13   2         78.85         83.68         6.63 o
   5 -13   2         70.38         70.15         5.99 o
   6 -13   2          9.51          6.61         2.79 o
   7 -13   2         52.18         55.64         7.59 o
   8 -13   2          0.02          0.00         3.96 o
   9 -13   2          4.30          6.58         4.31 o
  10 -13   2          0.43          0.01         1.91 o
  -6 -12   2          3.71          7.65         3.97 o
  -5 -12   2         29.39         45.80         4.89 o
  -4 -12   2        141.34        125.89         7.77 o
  -3 -12   2          3.67          5.36         3.53 o
  -2 -12   2        139.47        129.54         6.67 o
  -1 -12   2          1.74          1.03         2.76 o
   0 -12   2        110.83        118.65         6.87 o
   1 -12   2          0.02          0.41         3.04 o
   2 -12   2          4.82          1.41         2.73 o
   3 -12   2        733.71        732.55        19.12 o
   4 -12   2          6.16          8.03         3.74 o
   5 -12   2        443.38        405.64        11.22 o
   6 -12   2          4.44          1.20         2.95 o
   7 -12   2        133.39        130.24        14.28 o
   8 -12   2         88.14         90.02         9.21 o
   9 -12   2         28.31         33.83         5.19 o
  10 -12   2          3.01          5.14         3.67 o
  11 -12   2          9.86         14.58         4.00 o
  -7 -11   2         56.68         62.10         4.53 o
  -6 -11   2          0.86          3.76         2.59 o
  -5 -11   2          1.32          3.45         3.01 o
  -4 -11   2        246.46        249.53        10.89 o
  -3 -11   2        239.59        261.64         9.50 o
  -2 -11   2          2.65          5.15         2.42 o
  -1 -11   2        115.85        117.82         5.39 o
   0 -11   2          7.16          6.70         2.78 o
   1 -11   2         15.39         22.59         7.00 o
   2 -11   2        237.70        215.38        15.59 o
   3 -11   2        187.89        174.04        14.00 o
   4 -11   2        519.33        532.54        17.86 o
   5 -11   2         22.17         15.21         2.36 o
   6 -11   2          2.17          5.47         2.15 o
   7 -11   2        240.25        241.21         8.18 o
   8 -11   2          1.66          2.86         2.79 o
   9 -11   2         43.84         43.27         4.78 o
  10 -11   2          7.10          9.40         4.74 o
  11 -11   2          0.02          1.00         3.02 o
  -8 -10   2          9.82         11.63         8.81 o
  -7 -10   2         24.45         20.79         3.69 o
  -6 -10   2          5.91         11.30         3.41 o
  -5 -10   2        276.66        277.00        11.58 o
  -4 -10   2          1.36          1.06         2.59 o
  -3 -10   2        528.27        522.81        12.60 o
  -2 -10   2         50.35         62.12         4.35 o
  -1 -10   2          2.27          2.60         5.16 o
   0 -10   2        135.01        109.85        15.55 o
   1 -10   2        246.64        265.79        16.07 o
   2 -10   2        229.52        219.69        14.48 o
   3 -10   2         36.73         30.49         9.48 o
   4 -10   2        166.55        145.35        15.83 o
   5 -10   2         65.26         56.10         8.74 o
   6 -10   2         33.38         31.14         4.75 o
   7 -10   2        156.67        136.74         5.91 o
   8 -10   2        158.66        155.80         6.52 o
   9 -10   2          0.48          5.55         3.61 o
  10 -10   2         25.59         18.11         3.79 o
  11 -10   2          1.49          0.05         3.35 o
  12 -10   2         11.80         17.97         3.87 o
  -9  -9   2         19.29         21.38         5.28 o
  -8  -9   2          3.61         12.06         2.60 o
  -7  -9   2          0.00          0.44         2.58 o
  -6  -9   2        100.93        121.72         8.15 o
  -5  -9   2        148.15        132.83         8.65 o
  -4  -9   2        651.48        620.43        12.87 o
  -3  -9   2         22.47         10.20         9.92 o
  -2  -9   2          1.61          0.02         5.96 o
  -1  -9   2        106.16         89.76        10.22 o
   0  -9   2         78.25         92.24         9.15 o
   1  -9   2        284.96        301.04        18.30 o
   2  -9   2         72.26         65.12         7.94 o
   3  -9   2         81.11         57.80         9.08 o
   4  -9   2        131.95        123.96        11.28 o
   5  -9   2         30.89         26.64         5.45 o
   6  -9   2        123.86        144.89        17.02 o
   7  -9   2          0.52          0.36         2.66 o
   8  -9   2        117.02         88.89         5.06 o
   9  -9   2         12.73         13.11         3.12 o
  10  -9   2          6.11          8.32         2.76 o
  11  -9   2         12.13         19.30         6.12 o
  12  -9   2          9.39         11.27         3.65 o
  -9  -8   2          2.39          0.19         2.74 o
  -8  -8   2         36.26         26.67         5.40 o
  -7  -8   2          1.96          3.52         3.38 o
  -6  -8   2        157.89        143.10         6.57 o
  -5  -8   2        268.04        239.81        10.60 o
  -4  -8   2        185.95        250.35        29.32 o
  -3  -8   2        505.91        479.90        38.20 o
  -2  -8   2          2.64          3.42         4.97 o
  -1  -8   2        248.25        318.89        18.53 o
   0  -8   2       1846.77       1724.42        41.42 o
   1  -8   2       1102.03       1201.57        28.95 o
   2  -8   2        705.67        668.52        27.27 o
   3  -8   2        657.33        688.28        23.03 o
   4  -8   2         41.88         50.08         6.40 o
   5  -8   2         26.02         22.97         5.61 o
   6  -8   2         89.92         79.41        11.00 o
   7  -8   2        942.65        943.48        37.22 o
   8  -8   2          4.45          5.05         2.09 o
   9  -8   2          0.45          0.05         2.36 o
  10  -8   2         61.44         57.83         4.33 o
  11  -8   2         44.36         55.73         4.63 o
  12  -8   2         14.64         16.53         2.28 o
 -10  -7   2         18.61         11.16         2.78 o
  -9  -7   2        110.65         97.80         7.06 o
  -8  -7   2          3.71          2.28         2.86 o
  -7  -7   2         74.48         67.94         7.04 o
  -6  -7   2         73.40         72.93         5.97 o
  -5  -7   2        888.33        862.34        52.99 o
  -4  -7   2        289.34        309.53        29.54 o
  -3  -7   2        115.28        133.06        19.28 o
  -2  -7   2       1992.18       2172.98        46.92 o
  -1  -7   2        626.97        600.37        22.65 o
   0  -7   2        115.33        132.25         8.51 o
   1  -7   2          7.60          1.11         3.96 o
   2  -7   2          2.33          4.34         3.48 o
   3  -7   2       2211.42       2520.06        59.24 o
   4  -7   2       1836.12       1923.21        51.15 o
   5  -7   2         51.54         40.85         6.78 o
   6  -7   2        249.34        239.94        17.25 o
   7  -7   2         11.22          9.32         5.30 o
   8  -7   2          2.33          0.01         8.71 o
   9  -7   2         13.51         11.42         2.69 o
  10  -7   2          0.03          0.25         2.63 o
  11  -7   2          5.14          5.96         2.15 o
  12  -7   2         56.10         66.07         8.22 o
  13  -7   2          2.83          3.52         2.54 o
 -11  -6   2         11.00         12.20         2.55 o
 -10  -6   2        102.92        108.98        10.13 o
  -9  -6   2          2.33          0.02         3.80 o
  -8  -6   2        177.72        203.49        13.68 o
  -7  -6   2        131.15         91.91         6.95 o
  -6  -6   2        124.16        132.05        21.80 o
  -5  -6   2         36.05         26.28        11.29 o
  -4  -6   2        193.59        160.49        21.50 o
  -3  -6   2         12.03         22.47         8.43 o
  -2  -6   2        165.88        188.10        12.65 o
  -1  -6   2        283.68        321.63        14.65 o
   0  -6   2        279.70        395.22        13.81 o
   1  -6   2       2945.40       3024.66        36.96 o
   2  -6   2       2652.54       2677.76        50.19 o
   3  -6   2        395.96        281.65        11.01 o
   4  -6   2        203.07        216.70        13.60 o
   5  -6   2       3155.93       3481.20        73.90 o
   6  -6   2        200.99        201.59        17.11 o
   7  -6   2          8.68         11.90         9.14 o
   8  -6   2        259.12        250.70        27.68 o
   9  -6   2          4.39          4.04         3.57 o
  10  -6   2         27.69         30.86         5.09 o
  11  -6   2         19.11         20.71         5.98 o
  12  -6   2         13.91         13.67         8.98 o
  13  -6   2          1.51          0.01         2.45 o
 -11  -5   2          0.09          0.10         2.46 o
 -10  -5   2          0.03          0.02         3.47 o
  -9  -5   2         42.41         58.75         8.28 o
  -8  -5   2        102.33         74.68         9.17 o
  -7  -5   2        767.98        725.90        25.54 o
  -6  -5   2         14.09         46.30        14.30 o
  -5  -5   2          2.83          1.41         7.19 o
  -4  -5   2        602.06        671.67        38.34 o
  -3  -5   2       2719.72       2614.03        70.09 o
  -2  -5   2       1605.13       1488.53        30.12 o
  -1  -5   2        256.65        304.37         9.57 o
   0  -5   2        329.67        388.39        11.90 o
   1  -5   2          0.20          2.25         2.18 o
   2  -5   2        292.23        384.77         9.15 o
   3  -5   2       1279.60       1490.29        26.15 o
   4  -5   2        673.58        614.59        17.21 o
   5  -5   2        166.28        255.01        19.30 o
   6  -5   2        122.15        116.16         8.86 o
   7  -5   2        410.02        402.42        22.16 o
   8  -5   2        124.38        147.03        14.93 o
   9  -5   2        146.48        152.51         9.64 o
  10  -5   2        102.00        102.53         8.26 o
  11  -5   2         19.09         21.61         5.66 o
  12  -5   2         17.43         18.07         6.99 o
  13  -5   2          5.44          2.73         2.08 o
 -11  -4   2          4.68          3.11         2.83 o
 -10  -4   2          5.05          2.57         3.71 o
  -9  -4   2         54.77         66.00         8.28 o
  -8  -4   2         94.58        126.11        10.50 o
  -7  -4   2         79.03         61.16        14.28 o
  -6  -4   2         55.33         55.25         9.85 o
  -5  -4   2       1175.03       1132.99        34.14 o
  -4  -4   2        649.94        741.78        24.54 o
  -3  -4   2         34.96         42.19         3.18 o
  -2  -4   2          8.66          4.80         2.17 o
  -1  -4   2         97.07         80.53         6.01 o
   0  -4   2       3404.36       3628.96        31.33 o
   1  -4   2      11779.12      12718.76        66.71 o
   2  -4   2       2465.54       2417.40        38.92 o
   3  -4   2        921.08       1160.93        16.43 o
   4  -4   2         10.75          5.68         2.21 o
   5  -4   2         24.99         20.08         4.69 o
   6  -4   2        216.78        258.79        15.88 o
   7  -4   2          0.32          0.19         4.36 o
   8  -4   2       1106.45       1203.28        40.53 o
   9  -4   2         47.96         51.94         5.94 o
  10  -4   2        204.95        188.11        10.81 o
  11  -4   2         13.93         13.32         4.93 o
  12  -4   2          0.58          0.00         2.51 o
  13  -4   2         35.30         46.10         4.02 o
 -12  -3   2          1.03          1.57         2.77 o
 -11  -3   2         28.40         18.01         3.18 o
 -10  -3   2          3.84          4.00         3.41 o
  -9  -3   2         18.32         14.58         3.98 o
  -8  -3   2         59.65         49.24         6.44 o
  -7  -3   2         16.71         25.50        11.19 o
  -6  -3   2         63.89         83.13        10.64 o
  -5  -3   2         94.10        109.39        10.75 o
  -4  -3   2       4236.49       4131.29        67.44 o
  -3  -3   2        100.45        131.78         6.80 o
  -2  -3   2       4272.03       4016.73        56.74 o
  -1  -3   2        493.89        490.43        10.84 o
   0  -3   2      15528.20      15679.02        77.39 o
   1  -3   2      22967.18      25523.43       697.43 o
   2  -3   2       2969.18       3037.17        39.20 o
   3  -3   2       2178.65       1702.15        17.84 o
   5  -3   2          5.85          2.54         4.98 o
   6  -3   2        794.86        666.66        25.38 o
   7  -3   2        234.83        297.84        19.16 o
   8  -3   2        119.44        119.13        13.70 o
   9  -3   2        388.09        332.09        13.83 o
  10  -3   2          0.13          5.50         9.42 o
  11  -3   2          3.03          0.81         3.64 o
  12  -3   2         89.66        116.41         9.69 o
  13  -3   2          0.63          0.98         1.87 o
 -12  -2   2         23.47         26.05         4.94 o
 -11  -2   2         21.04         13.39         4.74 o
 -10  -2   2          0.03          0.88         3.36 o
  -9  -2   2          1.78          1.35         2.89 o
  -8  -2   2         24.45          6.03         7.33 o
  -7  -2   2         41.63         20.45         8.99 o
  -6  -2   2        415.76        325.45        33.39 o
  -5  -2   2        345.79        292.25        15.62 o
  -4  -2   2          5.52          2.50         3.12 o
  -3  -2   2       1374.51       1558.53        19.32 o
  -2  -2   2        320.40        430.88        11.87 o
  -1  -2   2       3040.73       3635.06        69.90 o
   0  -2   2      13836.76      14274.60        78.72 o
   1  -2   2       1400.25       1992.98        22.29 o
   2  -2   2       6078.78       5530.68       268.93 o
   3  -2   2       3929.26       3673.67        53.20 o
   4  -2   2          7.30         17.39         4.03 o
   5  -2   2        398.64        416.45        35.50 o
   6  -2   2          0.28          3.15         6.32 o
   7  -2   2        957.76        919.18        32.74 o
   8  -2   2         54.42         64.02        10.10 o
   9  -2   2          0.04         14.82         7.79 o
  10  -2   2          0.45          3.82         6.46 o
  11  -2   2         28.70         39.19         6.46 o
  12  -2   2          7.13         14.18         3.20 o
  13  -2   2         30.09         32.46         4.80 o
 -12  -1   2         82.08         89.68         5.61 o
 -11  -1   2          7.13          4.20         4.46 o
 -10  -1   2          1.03          1.41         2.48 o
  -9  -1   2        217.34        228.25        12.76 o
  -8  -1   2         20.51          9.37         8.34 o
  -7  -1   2        121.00        114.34        17.83 o
  -6  -1   2        649.97        583.03        34.03 o
  -5  -1   2         42.93         45.72         7.56 o
  -4  -1   2       1995.09       1744.80        26.03 o
  -3  -1   2        516.65        413.57        11.46 o
  -2  -1   2       5713.35       6342.23        59.58 o
  -1  -1   2       5364.59       5893.71        55.41 o
   0  -1   2         26.06         70.78         9.10 o
   1  -1   2       7320.16       6720.00        71.26 o
   2  -1   2       1923.36       1944.46        47.21 o
   3  -1   2       3434.14       3109.55        37.63 o
   4  -1   2        384.55        474.25        20.02 o
   5  -1   2         81.32         81.69        12.56 o
   6  -1   2       2023.48       2117.68        62.99 o
   7  -1   2       1074.72       1143.76        36.59 o
   8  -1   2        187.64        204.73        16.85 o
  10  -1   2        164.99        159.72         8.53 o
  11  -1   2         64.47         70.84         5.53 o
  12  -1   2         38.47         57.65         6.99 o
  13  -1   2          1.01          1.97         2.39 o
 -13   0   2         19.41         22.09         4.02 o
 -12   0   2          1.31          0.13         2.28 o
 -11   0   2          4.90          4.81         2.63 o
 -10   0   2          0.41          0.85         2.58 o
  -9   0   2        168.70        153.96        22.57 o
  -8   0   2        809.75        805.06        47.51 o
  -7   0   2        737.15        825.98        44.16 o
  -6   0   2         80.26         76.06        13.63 o
  -5   0   2        371.13        422.65        13.80 o
  -4   0   2        748.81        629.74        12.68 o
  -3   0   2        111.95         81.18         5.98 o
  -2   0   2         78.11         57.05         7.51 o
   0   0   2        368.18        381.38        13.68 o
   1   0   2       8881.35       8426.99        99.53 o
   2   0   2        918.56       1142.65        22.05 o
   3   0   2       8771.57       9553.55        65.05 o
   4   0   2          6.89         13.37         6.03 o
   5   0   2       1149.27       1372.75        44.84 o
   6   0   2       3338.02       3723.23        83.55 o
   7   0   2          6.68         13.21         7.96 o
   8   0   2         32.65         27.44        10.97 o
   9   0   2          4.87         10.27         3.33 o
  10   0   2          0.60          1.81         3.81 o
  11   0   2          0.25          2.43         3.14 o
  12   0   2         11.55         11.92         2.63 o
 -13   1   2          2.99          1.12         2.61 o
 -12   1   2         50.79         64.80         7.79 o
 -11   1   2          0.29          2.52         3.55 o
 -10   1   2         22.15         19.09         4.49 o
  -9   1   2        288.19        235.15        27.45 o
  -8   1   2          9.68          8.53         7.49 o
  -7   1   2       1333.12       1452.33        57.35 o
  -6   1   2          6.47         14.27         4.53 o
  -5   1   2          2.55          5.18         2.51 o
  -4   1   2        887.23       1037.53        24.67 o
  -3   1   2        248.91        197.89         7.96 o
  -2   1   2         49.78         68.69         4.70 o
  -1   1   2      10164.43      10212.74       120.14 o
   0   1   2      14298.39      13354.34        63.08 o
   1   1   2        369.12        220.35        13.93 o
   2   1   2      22847.57      22375.42       115.15 o
   3   1   2      13095.14      13613.74       227.80 o
   4   1   2       1941.46       1669.22        34.56 o
   5   1   2       2202.47       2498.40        62.99 o
   6   1   2        601.47        493.67        31.70 o
   7   1   2         36.39         68.19         8.95 o
   8   1   2         45.39         51.65        13.38 o
   9   1   2          2.61          4.54         3.12 o
  10   1   2        188.86        183.13        13.24 o
  11   1   2         34.36         27.30         5.37 o
  12   1   2          0.26          1.96         2.02 o
 -13   2   2          5.51          3.03         3.01 o
 -12   2   2         16.11         11.87         4.51 o
 -11   2   2         14.78         13.66         3.59 o
 -10   2   2         55.57         63.17        16.68 o
  -9   2   2        464.82        473.15        38.82 o
  -8   2   2        759.27        714.85        44.31 o
  -7   2   2         91.19         82.77        13.22 o
  -6   2   2         28.62         22.04         3.73 o
  -5   2   2       1809.66       1455.44        25.88 o
  -4   2   2       1506.38       1561.79        18.61 o
  -3   2   2       4389.34       4555.40        32.78 o
  -2   2   2        966.41        748.12        21.28 o
  -1   2   2        687.79        737.97        18.39 o
   0   2   2      22314.60      22451.87       100.45 o
   1   2   2      31178.72      33553.04       516.77 o
   2   2   2       2988.71       3179.55        48.33 o
   3   2   2        194.41        180.79         9.63 o
   4   2   2         61.17         69.18        10.68 o
   5   2   2        563.20        496.39        21.76 o
   6   2   2         30.18         21.77         9.19 o
   7   2   2         27.10         24.81         9.43 o
   8   2   2        276.56        307.41        32.21 o
   9   2   2        279.14        260.93        10.60 o
  10   2   2         33.05         36.27         6.24 o
  11   2   2          0.01          4.71         3.66 o
  12   2   2          9.78          4.95         2.83 o
 -13   3   2          2.05          0.00         2.96 o
 -12   3   2         30.65         33.98         6.34 o
 -11   3   2          0.76          0.01         2.70 o
 -10   3   2        228.99        225.50         9.20 o
  -9   3   2        271.65        241.85        28.12 o
  -8   3   2        232.80        242.08        17.39 o
  -7   3   2        104.76        138.74        12.67 o
  -6   3   2         40.92         39.22         5.30 o
  -5   3   2        595.92        677.34        22.02 o
  -4   3   2         11.92         14.06         3.57 o
  -3   3   2       1612.94       1566.95        46.77 o
  -2   3   2        909.44        953.65        25.94 o
  -1   3   2       8097.63       8264.09        53.10 o
   0   3   2        351.43        402.08        14.65 o
   1   3   2       3028.39       3141.09        27.73 o
   2   3   2          4.05          6.21         2.26 o
   3   3   2       1573.02       1290.83        27.71 o
   4   3   2        126.16        124.47        11.93 o
   5   3   2        882.50        971.35        31.76 o
   6   3   2        146.99        183.40        21.95 o
   7   3   2        250.42        260.24        28.14 o
   8   3   2         30.38         36.96         5.86 o
   9   3   2        198.12        197.68        14.35 o
  10   3   2          2.48          2.87         3.11 o
  11   3   2          3.71          0.85         2.98 o
 -13   4   2         12.77          9.75         3.75 o
 -12   4   2          1.98          1.06         3.69 o
 -11   4   2          5.50          4.84         2.54 o
 -10   4   2          0.24          2.55         2.50 o
  -9   4   2        121.44        138.37        22.07 o
  -8   4   2         13.25          8.69         4.86 o
  -7   4   2        190.43        209.22        13.15 o
  -6   4   2          4.89         10.73         3.61 o
  -5   4   2        111.93         79.20         7.90 o
  -4   4   2       1598.72       1613.09        22.74 o
  -3   4   2        523.71        374.80         9.11 o
  -2   4   2       4160.96       4281.56        44.95 o
  -1   4   2        210.69        321.65         7.99 o
   0   4   2       2141.12       2365.45        19.99 o
   1   4   2        190.51        252.07         7.30 o
   2   4   2         28.07         19.72         5.10 o
   3   4   2        223.72        165.54        12.90 o
   4   4   2          1.17          1.56         4.81 o
   5   4   2         90.06        110.96        17.12 o
   6   4   2          0.31          0.99         4.60 o
   7   4   2        583.96        618.06        20.66 o
   8   4   2         86.49         93.04         6.81 o
   9   4   2          0.35          0.48         3.48 o
  10   4   2          3.98          4.44         3.69 o
  11   4   2         68.23         82.40         7.45 o
 -13   5   2          9.03          8.73         3.66 o
 -12   5   2        164.74        183.68        12.69 o
 -11   5   2         11.74         10.52         2.60 o
 -10   5   2          4.79          2.50         1.97 o
  -9   5   2         10.26          8.99         2.19 o
  -8   5   2         31.33         39.50        10.76 o
  -7   5   2          0.09          0.59         3.43 o
  -6   5   2        289.82        320.72        15.42 o
  -5   5   2        716.70        810.98        28.83 o
  -4   5   2         92.75        141.08         8.60 o
  -3   5   2        186.16        167.12         8.09 o
  -2   5   2        747.92        819.69        15.73 o
  -1   5   2        332.11        418.23         9.68 o
   0   5   2        533.43        682.68        13.40 o
   1   5   2        352.47        393.21        17.51 o
   2   5   2          0.18          1.73         4.26 o
   3   5   2        951.31        900.28        36.07 o
   4   5   2       1169.25       1451.92        67.77 o
   5   5   2         82.40        102.66        12.37 o
   6   5   2         80.44         59.36        15.24 o
   7   5   2        175.59        171.17         9.03 o
   8   5   2          3.17          1.39         2.29 o
   9   5   2          0.75          0.02         3.38 o
  10   5   2          0.10          0.04         3.28 o
  11   5   2         32.83         31.59         3.15 o
 -13   6   2         15.90         21.40         4.50 o
 -12   6   2         96.73        126.99         7.32 o
 -11   6   2         70.59         72.55         5.10 o
 -10   6   2         77.21         90.03         5.18 o
  -9   6   2         48.33         42.07         5.98 o
  -8   6   2        132.00        123.96        18.70 o
  -7   6   2         56.19         39.39         8.61 o
  -6   6   2         20.87         28.78         8.75 o
  -5   6   2         92.55         79.36         9.28 o
  -4   6   2        301.63        339.89        13.30 o
  -3   6   2        936.54        945.55        21.24 o
  -2   6   2        478.65        503.28        13.53 o
  -1   6   2        582.96        437.91        15.25 o
   0   6   2       1613.77       1783.19        25.83 o
   1   6   2       3174.46       3841.33       136.89 o
   2   6   2        719.41        813.89        28.89 o
   3   6   2        723.80        772.90        31.48 o
   4   6   2         36.51         40.49         9.16 o
   5   6   2       1095.42       1073.81        41.31 o
   6   6   2        544.16        487.27        14.90 o
   7   6   2         51.41         46.30         5.54 o
   8   6   2         50.10         46.54         4.92 o
   9   6   2         19.42         11.42         3.98 o
  10   6   2          6.41          4.23         2.85 o
 -13   7   2          3.74          1.96         2.62 o
 -12   7   2          3.82          0.44         2.49 o
 -11   7   2         46.74         57.30         7.41 o
 -10   7   2         61.04         70.17         5.04 o
  -9   7   2        221.76        225.11         7.73 o
  -8   7   2          8.24         13.95         8.29 o
  -7   7   2         84.44         58.29        10.40 o
  -6   7   2         13.12          8.71         5.07 o
  -5   7   2         46.09         39.11        11.16 o
  -4   7   2        666.03        655.93        21.48 o
  -3   7   2        742.42        763.77        19.21 o
  -2   7   2        827.50        910.03        24.53 o
  -1   7   2        832.63        843.14        23.50 o
   0   7   2        524.38        554.76        16.11 o
   1   7   2          8.92         10.41         5.36 o
   2   7   2        221.34        193.35        16.60 o
   3   7   2       1481.13       1536.85        45.24 o
   4   7   2       2104.13       2060.33        55.38 o
   5   7   2         67.96         87.68         6.36 o
   6   7   2        181.13        200.54         7.85 o
   7   7   2        205.21        222.93         8.50 o
   8   7   2         20.49         18.56         3.49 o
   9   7   2         34.04         33.21         6.22 o
 -13   8   2         11.83          7.86         1.98 o
 -12   8   2          9.13          5.55         4.07 o
 -11   8   2          8.95          5.93         2.59 o
 -10   8   2        214.91        203.60        14.23 o
  -9   8   2          2.43          1.02         3.39 o
  -8   8   2        136.24        127.23         8.28 o
  -7   8   2          1.00         10.52         6.88 o
  -6   8   2          2.88          0.70         5.97 o
  -5   8   2        693.92        679.89        28.93 o
  -4   8   2         14.09         22.35         4.46 o
  -3   8   2        176.60        171.54        11.86 o
  -2   8   2        102.08         83.58         8.74 o
  -1   8   2       1359.28       1591.85        34.53 o
   0   8   2          8.36         27.40        10.37 o
   1   8   2          0.01          3.92         5.18 o
   2   8   2       1036.20       1002.83        38.22 o
   3   8   2          0.96          0.66         6.15 o
   4   8   2        438.64        434.76        17.20 o
   5   8   2        100.68         93.59         7.27 o
   6   8   2         62.20         65.94         5.06 o
   7   8   2         25.29         16.56         3.24 o
   8   8   2         34.19         28.72         3.80 o
   9   8   2         15.24         22.41         6.70 o
 -12   9   2          0.85          0.98         2.90 o
 -11   9   2         23.83         29.73         5.93 o
 -10   9   2         74.74         81.06         9.28 o
  -9   9   2         16.76          8.18         4.23 o
  -8   9   2          5.06          2.23         3.42 o
  -7   9   2         92.35         94.44         7.35 o
  -6   9   2        366.22        388.19        24.11 o
  -5   9   2        264.47        261.63        53.21 o
  -4   9   2       1238.76       1241.51        42.71 o
  -3   9   2         28.19         23.30         7.72 o
  -2   9   2        644.28        660.09        30.13 o
  -1   9   2          0.09          1.73         4.73 o
   0   9   2          3.37          2.43         7.93 o
   1   9   2        410.37        380.49        36.47 o
   2   9   2        139.62        115.01        14.34 o
   3   9   2        143.67        135.82         7.38 o
   4   9   2         37.68         34.98         3.83 o
   5   9   2          9.18          8.97         3.28 o
   6   9   2          0.47          0.03         4.16 o
   7   9   2         13.11          5.97         3.71 o
   8   9   2         55.74         41.94         5.38 o
 -12  10   2          5.25          4.01         3.28 o
 -11  10   2          1.59          3.55         3.77 o
 -10  10   2         34.41         37.92         6.76 o
  -9  10   2          0.56          0.01         3.94 o
  -8  10   2         79.96         64.08         5.84 o
  -7  10   2          1.78          4.77         3.70 o
  -6  10   2        154.79        137.19         9.03 o
  -5  10   2        358.58        382.83        25.69 o
  -4  10   2        373.22        350.84        24.13 o
  -3  10   2        578.95        578.61        30.03 o
  -2  10   2        116.57        127.74        14.89 o
  -1  10   2         79.74         86.40        17.49 o
   0  10   2        366.34        362.56        35.71 o
   1  10   2          0.93          4.85         2.70 o
   2  10   2          5.40          3.35         2.61 o
   3  10   2          4.34          3.85         2.45 o
   4  10   2          0.89          4.30         4.70 o
   5  10   2          1.23          4.17         3.16 o
   6  10   2          0.01          0.02         3.81 o
   7  10   2         18.68         14.90         4.24 o
 -11  11   2         11.27          9.02         3.79 o
 -10  11   2          1.62          5.36         4.02 o
  -9  11   2         50.23         57.63         5.35 o
  -8  11   2          0.82          0.01         2.67 o
  -7  11   2          4.44          0.84         2.64 o
  -6  11   2          0.09          0.00         2.49 o
  -5  11   2        249.22        243.70        12.32 o
  -4  11   2        482.43        425.31        12.19 o
  -3  11   2        384.16        392.62        14.46 o
  -2  11   2         19.33         23.95         3.53 o
  -1  11   2        231.34        227.88         9.43 o
   0  11   2        387.48        363.11        12.07 o
   1  11   2         47.50         45.06         4.23 o
   2  11   2          0.07          0.01         2.88 o
   3  11   2          1.70          3.05         2.56 o
   4  11   2          0.19          0.51         3.23 o
   5  11   2         42.59         43.10         6.71 o
   6  11   2          3.76          5.04         3.44 o
 -11  12   2          3.98          2.48         2.83 o
 -10  12   2          0.20          0.00         2.99 o
  -9  12   2          3.50          1.27         2.23 o
  -8  12   2         47.64         47.82         8.51 o
  -7  12   2          8.10          3.78         4.40 o
  -6  12   2          0.12          0.00         4.95 o
  -5  12   2          3.05          4.37         3.84 o
  -4  12   2        110.59         97.89         6.50 o
  -3  12   2         35.76         52.99         5.34 o
  -2  12   2          0.45          1.21         2.64 o
  -1  12   2        439.60        415.60        13.56 o
   0  12   2        117.34        142.02         8.41 o
   1  12   2         99.15        100.52         7.24 o
   2  12   2         32.85         29.71         3.62 o
   3  12   2         35.59         36.30         4.52 o
   4  12   2         11.05         12.92         4.60 o
   5  12   2         34.25         32.70         5.34 o
 -10  13   2          8.72         11.27         3.41 o
  -9  13   2         14.43         12.57         2.91 o
  -8  13   2          2.63          1.70         2.16 o
  -7  13   2         34.63         34.57         6.22 o
  -6  13   2          6.74          7.81         4.45 o
  -5  13   2         18.27         18.96         3.69 o
  -4  13   2         24.82         24.58         4.40 o
  -3  13   2          0.18          0.49         2.63 o
  -2  13   2        191.37        213.83         9.73 o
  -1  13   2         25.33         24.89         4.48 o
   0  13   2        308.25        317.00        11.56 o
   1  13   2         37.72         38.03         5.02 o
   2  13   2         42.79         46.01         3.92 o
   3  13   2         40.25         38.16         4.15 o
   4  13   2         24.87         24.09         4.65 o
  -9  14   2         19.13         28.20         2.47 o
  -8  14   2         26.48         29.15         5.35 o
  -7  14   2          2.70          2.57         3.29 o
  -6  14   2         10.36         11.85         4.76 o
  -5  14   2         48.35         36.32         4.46 o
  -4  14   2          5.22          7.52         3.10 o
  -3  14   2        144.93        155.48         8.10 o
  -2  14   2         41.35         51.34         7.63 o
  -1  14   2         98.11        105.55         9.90 o
   0  14   2         61.62         69.15         8.00 o
   1  14   2          2.06          0.01         4.60 o
   2  14   2         42.09         41.99         5.78 o
   3  14   2         53.81         59.13         5.40 o
  -7  15   2          9.76          7.77         3.54 o
  -6  15   2         17.74         13.42         4.28 o
  -5  15   2          5.81          5.32         3.36 o
  -4  15   2        111.87        102.83         5.97 o
  -3  15   2         14.62         17.74         5.07 o
  -2  15   2         11.36         14.28         4.61 o
  -1  15   2          4.02          6.84         4.31 o
   0  15   2          4.12          2.42         3.55 o
   1  15   2          1.96          0.02         3.07 o
   0 -16   3         50.62         59.67         4.09 o
   1 -16   3         22.73         16.56         4.27 o
   2 -16   3         27.48         32.18         5.36 o
   3 -16   3          0.29          0.85         3.38 o
   4 -16   3          7.56          8.16         2.53 o
   5 -16   3          6.43          2.74         2.55 o
   6 -16   3          0.74          0.51         1.89 o
  -2 -15   3         14.48         19.82         4.90 o
  -1 -15   3        107.48        125.49         6.27 o
   0 -15   3          1.79          7.95         4.25 o
   1 -15   3         83.03         88.38         6.10 o
   2 -15   3          2.60          1.43         4.33 o
   3 -15   3         19.14         18.61         3.45 o
   4 -15   3         10.19         13.27         3.38 o
   5 -15   3         97.49        116.02         6.65 o
   6 -15   3         15.67         16.03         3.24 o
   7 -15   3          0.02          1.11         3.31 o
   8 -15   3          0.34          0.00         1.82 o
  -4 -14   3          1.65          0.34         3.52 o
  -3 -14   3          1.05          2.75         4.42 o
  -2 -14   3          3.34          7.83         5.16 o
  -1 -14   3         16.38         23.07         3.90 o
   0 -14   3         67.76         65.69         5.68 o
   1 -14   3          4.04          0.37         2.96 o
   2 -14   3         16.61         32.18         6.51 o
   3 -14   3        105.47        118.79        14.70 o
   4 -14   3         31.94         24.44         3.97 o
   5 -14   3         38.36         30.85         4.49 o
   6 -14   3         66.80         79.36         5.95 o
   7 -14   3          2.27          5.71         4.02 o
   8 -14   3         27.51         28.54         3.73 o
   9 -14   3         34.05         34.17         3.61 o
  -5 -13   3         59.38         67.52         7.06 o
  -4 -13   3         74.98         83.97        10.67 o
  -3 -13   3         19.97         32.27         5.14 o
  -2 -13   3          4.40          8.87         2.82 o
  -1 -13   3        560.95        585.91        12.79 o
   0 -13   3         75.94         82.17         6.49 o
   1 -13   3          1.22          0.02         3.37 o
   2 -13   3        343.64        344.60        17.60 o
   3 -13   3         11.82          8.94         3.13 o
   4 -13   3        287.43        336.06        17.52 o
   5 -13   3         25.96         21.90         5.77 o
   6 -13   3         15.69         11.05         3.54 o
   7 -13   3          8.44          3.58         3.81 o
   8 -13   3          1.51          3.87         3.89 o
   9 -13   3         13.55         16.81         5.19 o
  10 -13   3          9.27          8.05         2.25 o
  -6 -12   3          8.28         11.34         4.58 o
  -5 -12   3         99.52         96.55         6.72 o
  -4 -12   3        123.02        148.63         8.39 o
  -3 -12   3         68.74         71.71         5.23 o
  -2 -12   3          6.14          6.69         2.51 o
  -1 -12   3          0.09          3.39         2.58 o
   0 -12   3        107.40        103.70         5.49 o
   1 -12   3          9.59          7.85         2.95 o
   2 -12   3         55.53         59.29         9.61 o
   3 -12   3        186.30        196.68        11.10 o
   4 -12   3         77.22         79.99         7.43 o
   5 -12   3        394.97        360.29        10.57 o
   6 -12   3          3.20          3.23         2.25 o
   7 -12   3          0.93          3.26         2.34 o
   8 -12   3         93.70         80.36         8.83 o
   9 -12   3          5.10          5.21         3.64 o
  10 -12   3         15.86         13.69         4.23 o
  11 -12   3          0.46          0.03         2.90 o
  -7 -11   3         15.75         24.49         8.61 o
  -6 -11   3         27.54         35.67         4.32 o
  -5 -11   3          9.95         17.64         3.37 o
  -4 -11   3        653.58        661.93        14.22 o
  -3 -11   3        743.42        743.12        15.34 o
  -2 -11   3         32.35         24.95         3.07 o
  -1 -11   3         54.31         57.67         4.95 o
   0 -11   3         71.09         70.30         4.47 o
   1 -11   3         55.93         62.62        20.10 o
   2 -11   3         42.10         35.02         8.83 o
   3 -11   3        169.99        149.09        13.23 o
   4 -11   3        212.65        205.30         9.89 o
   5 -11   3        223.17        200.04         9.74 o
   6 -11   3          0.65          2.36         2.08 o
   7 -11   3        126.67        134.66         6.36 o
   8 -11   3         19.72         17.94         3.22 o
   9 -11   3         15.70         15.33         5.14 o
  10 -11   3          3.62          4.78         4.01 o
  11 -11   3          3.88          1.66         3.06 o
  -8 -10   3          6.70          0.01         3.79 o
  -7 -10   3          1.04          2.49         3.30 o
  -6 -10   3        106.84        112.71         8.63 o
  -5 -10   3        248.93        278.18         8.85 o
  -4 -10   3         11.21         11.27         2.73 o
  -3 -10   3        251.10        227.17         7.10 o
  -2 -10   3         23.49         26.02         3.20 o
  -1 -10   3          0.68          2.01         5.83 o
   0 -10   3        538.69        488.31        26.66 o
   1 -10   3        623.98        631.65        30.06 o
   2 -10   3          9.83         14.14         4.82 o
   3 -10   3         17.88         12.74         5.52 o
   4 -10   3         15.31          4.54         5.47 o
   5 -10   3         13.89         13.07         4.71 o
   6 -10   3         13.79         12.73         3.47 o
   7 -10   3        206.32        185.88         8.12 o
   8 -10   3         96.37        102.27         5.79 o
   9 -10   3          0.00          0.05         4.01 o
  10 -10   3          3.14          4.20         1.97 o
  11 -10   3          8.88          8.29         4.04 o
  12 -10   3         15.15          9.92         3.15 o
  -9  -9   3         26.61         27.81         3.16 o
  -8  -9   3          1.10          0.65         2.09 o
  -7  -9   3          0.02          0.67         2.31 o
  -6  -9   3         34.57         41.77         5.14 o
  -5  -9   3        256.63        245.14         8.42 o
  -4  -9   3        642.07        633.79        11.45 o
  -3  -9   3          6.70          5.30        10.57 o
  -2  -9   3        132.93        140.95        14.42 o
  -1  -9   3        429.03        392.70        22.49 o
   0  -9   3         22.22         14.41        15.79 o
   1  -9   3        287.55        297.75        15.81 o
   2  -9   3        194.02        193.83        13.28 o
   3  -9   3         13.89         19.27         7.08 o
   4  -9   3        197.54        219.40        13.81 o
   5  -9   3         40.21         30.36         6.73 o
   6  -9   3        110.14         99.36        12.98 o
   7  -9   3          3.25          5.34         2.32 o
   8  -9   3        126.58        110.76         6.65 o
   9  -9   3          1.41          1.50         2.15 o
  10  -9   3          0.61          1.67         2.45 o
  11  -9   3          0.94          0.89         1.78 o
  12  -9   3         18.93         22.66         4.28 o
  -9  -8   3          3.87          0.23         2.75 o
  -8  -8   3         42.60         40.24         6.26 o
  -7  -8   3          0.32          0.00         2.75 o
  -6  -8   3        265.11        281.28        10.69 o
  -5  -8   3         66.97         67.53         4.51 o
  -4  -8   3         41.13         22.45         9.39 o
  -3  -8   3          1.30          0.06         8.36 o
  -2  -8   3         70.58         64.00         9.80 o
  -1  -8   3        146.09        198.51        21.65 o
   0  -8   3       1268.30       1216.60        64.80 o
   1  -8   3        150.64        100.63        10.64 o
   2  -8   3       1683.19       1570.60        32.31 o
   3  -8   3        872.77        803.53        24.53 o
   4  -8   3        615.98        712.93        31.27 o
   5  -8   3        414.66        402.95        18.14 o
   6  -8   3         13.23         16.67         6.80 o
   7  -8   3        100.33        111.41        13.84 o
   8  -8   3          5.63          6.37         2.03 o
   9  -8   3          1.22          0.05         2.59 o
  10  -8   3         62.14         58.58         6.92 o
  11  -8   3         17.42         17.78         2.78 o
  12  -8   3          0.41          0.76         1.94 o
 -10  -7   3         13.69         15.23         4.50 o
  -9  -7   3        140.36        153.57         8.12 o
  -8  -7   3         14.58         15.59         6.23 o
  -7  -7   3         70.22         61.94         5.47 o
  -6  -7   3         37.42         39.62         4.23 o
  -5  -7   3        214.08        232.00        28.23 o
  -4  -7   3        145.96        128.59        20.77 o
  -3  -7   3        439.83        374.53        31.86 o
  -2  -7   3       1753.73       1841.45        58.44 o
  -1  -7   3         51.35         57.66        11.30 o
   0  -7   3        308.53        305.68        15.61 o
   1  -7   3        150.44        120.33        11.36 o
   2  -7   3       1406.11       1529.30        29.67 o
   3  -7   3         66.54         60.82         6.90 o
   4  -7   3       1170.52       1281.98        28.58 o
   5  -7   3        424.27        476.70        24.38 o
   6  -7   3        135.63        138.35        14.13 o
   7  -7   3        246.08        302.22        29.74 o
   8  -7   3          2.30          0.00        12.86 o
   9  -7   3          1.01          2.69         2.28 o
  10  -7   3          5.79          1.44         2.49 o
  11  -7   3         24.91         14.07         5.05 o
  12  -7   3          7.32          3.56         3.83 o
  13  -7   3          1.26          2.05         2.39 o
 -11  -6   3         12.20         15.92         2.72 o
 -10  -6   3         65.71         54.03         5.13 o
  -9  -6   3         28.25         14.85         8.16 o
  -8  -6   3        444.81        430.56        20.49 o
  -7  -6   3         59.00         78.86         5.89 o
  -6  -6   3          0.40          1.39        10.55 o
  -5  -6   3        156.42        148.90        21.99 o
  -4  -6   3        482.56        452.97        34.04 o
  -3  -6   3        269.62        308.59        26.71 o
  -2  -6   3       1469.45       1519.41        49.53 o
  -1  -6   3       1552.06       1414.44        47.57 o
   0  -6   3          6.20          8.78         3.12 o
   1  -6   3         12.43         15.56         4.30 o
   2  -6   3        214.82        187.45        12.64 o
   3  -6   3        458.11        434.48        16.36 o
   4  -6   3        639.33        650.83        18.62 o
   5  -6   3       2879.68       3019.12        67.23 o
   6  -6   3        314.89        331.68        28.15 o
   7  -6   3        405.39        352.81        31.88 o
   8  -6   3        631.06        640.53        45.48 o
   9  -6   3          8.02          7.85         3.29 o
  10  -6   3         20.77         20.91         5.64 o
  11  -6   3          0.76          1.16         3.73 o
  12  -6   3          0.22          0.00         2.52 o
  13  -6   3          0.06          0.01         1.80 o
 -11  -5   3         12.36          7.39         2.61 o
 -10  -5   3          9.24          1.81         2.99 o
  -9  -5   3         14.35         12.32         4.45 o
  -8  -5   3        154.52        160.78        12.43 o
  -7  -5   3        613.88        627.76        20.66 o
  -6  -5   3          0.25          0.00         7.33 o
  -5  -5   3          6.89          2.90         9.00 o
  -4  -5   3       2837.42       2821.38        79.15 o
  -3  -5   3        652.19        634.20        17.60 o
  -2  -5   3          0.52          3.75         3.13 o
  -1  -5   3         88.05        104.82         9.42 o
   0  -5   3       2864.57       2642.99        39.59 o
   1  -5   3       1246.95       1391.35        18.54 o
   2  -5   3        795.77        828.65        16.36 o
   3  -5   3        322.26        401.28        11.48 o
   4  -5   3        604.51        630.43        17.68 o
   5  -5   3        194.30        204.32        11.23 o
   6  -5   3         72.11         74.86         9.54 o
   7  -5   3        149.00        130.85        22.71 o
   8  -5   3          0.44         10.26         6.19 o
   9  -5   3        229.65        216.05        11.33 o
  10  -5   3         82.19         89.69         9.83 o
  11  -5   3          0.58          0.01         3.91 o
  12  -5   3         11.40         13.74         4.53 o
  13  -5   3         11.39         11.01         2.49 o
 -12  -4   3         43.96         51.95         4.91 o
 -11  -4   3          0.58          0.01         2.84 o
 -10  -4   3          3.57          0.75         3.10 o
  -9  -4   3          5.43          6.19         3.44 o
  -8  -4   3        136.06        114.40        11.00 o
  -7  -4   3        187.74        205.49        17.89 o
  -6  -4   3        161.48        158.29        14.59 o
  -5  -4   3       1163.16       1258.29        35.67 o
  -4  -4   3          4.93          3.37         2.78 o
  -3  -4   3         20.87         34.28         3.09 o
  -2  -4   3       1157.42       1343.28        23.56 o
  -1  -4   3       1063.52       1202.79        27.05 o
   0  -4   3       7860.66       9056.89       163.82 o
   1  -4   3        190.17        204.57         9.25 o
   2  -4   3         79.38        130.89         5.05 o
   3  -4   3          9.08         11.92         3.47 o
   4  -4   3         65.99        123.95        12.30 o
   5  -4   3        355.24        440.94        18.08 o
   6  -4   3        460.34        493.90        23.15 o
   7  -4   3        210.71        186.92        15.76 o
   8  -4   3        849.74       1004.43        38.06 o
   9  -4   3          3.20         10.64         3.51 o
  10  -4   3         88.46         94.63        10.10 o
  11  -4   3         54.28         73.04         8.76 o
  12  -4   3          0.74          1.48         3.81 o
  13  -4   3         25.46         28.94         3.34 o
 -12  -3   3          8.82         16.67         4.29 o
 -11  -3   3         29.26         25.80         3.70 o
 -10  -3   3          3.63          0.03         3.26 o
  -9  -3   3          3.42          0.07         3.31 o
  -8  -3   3         35.73         39.79         6.13 o
  -7  -3   3         27.02         23.62         8.42 o
  -6  -3   3          8.47          7.14         4.75 o
  -5  -3   3        732.71        703.16        21.43 o
  -4  -3   3        231.14        197.59         9.21 o
  -3  -3   3        775.65        905.81        16.02 o
  -2  -3   3          7.91         21.16         4.60 o
  -1  -3   3      17398.20      16369.50       511.53 o
   0  -3   3       1831.93       1854.47        27.39 o
   1  -3   3       4788.76       4626.89       170.15 o
   2  -3   3        217.99        278.74        11.02 o
   3  -3   3       2718.81       2606.83        31.86 o
   4  -3   3       3068.75       3072.35        50.50 o
   5  -3   3        677.14        593.18        31.42 o
   6  -3   3        833.36        869.93        42.76 o
   7  -3   3        235.96        251.37        18.17 o
   8  -3   3        739.10        653.37        37.93 o
   9  -3   3         47.19         54.14         6.95 o
  10  -3   3         12.81         14.92         5.06 o
  11  -3   3         26.02         32.75         6.43 o
  12  -3   3         59.99         78.13         7.94 o
  13  -3   3          0.10          1.96         1.80 o
 -12  -2   3         19.52         31.65         5.28 o
 -11  -2   3         25.10         26.88         5.47 o
 -10  -2   3          3.87          0.02         3.33 o
  -9  -2   3          1.98          1.56         2.75 o
  -8  -2   3        120.56        109.28        18.58 o
  -7  -2   3          0.15          1.17         5.95 o
  -6  -2   3        143.58        190.21        12.01 o
  -5  -2   3        166.21        171.04        10.68 o
  -4  -2   3         59.58         61.83         5.47 o
  -3  -2   3         23.12         14.62         1.83 o
  -2  -2   3       2025.52       1963.10        29.66 o
  -1  -2   3      11856.24      13228.55       419.26 o
   0  -2   3       3118.15       2900.68        71.69 o
   1  -2   3        237.97        165.44         7.02 o
   2  -2   3       1642.25       1606.77        26.15 o
   3  -2   3        307.31        358.68        11.25 o
   4  -2   3        170.24         86.64        10.08 o
   5  -2   3       1594.88       1596.52        51.78 o
   6  -2   3         16.44         32.97        10.17 o
   7  -2   3        239.91        232.73        17.68 o
   8  -2   3         57.85         48.38         9.73 o
   9  -2   3          0.26          0.28         3.32 o
  10  -2   3         18.26         19.30         5.46 o
  11  -2   3         10.19         19.92         5.49 o
  12  -2   3          3.29          9.23         3.99 o
  13  -2   3         20.89         21.76         4.27 o
 -12  -1   3         37.74         44.12         4.30 o
 -11  -1   3          6.05          1.26         2.36 o
 -10  -1   3         21.99         16.55         3.41 o
  -9  -1   3        317.21        335.09        11.47 o
  -8  -1   3          9.14          5.74         6.73 o
  -7  -1   3        191.36        171.69        21.12 o
  -6  -1   3          1.86         11.97         6.93 o
  -5  -1   3         64.93         61.42         5.65 o
  -4  -1   3        618.60        849.41        13.47 o
  -3  -1   3       2804.77       2460.72        19.78 o
  -2  -1   3       1917.93       1972.91        22.73 o
  -1  -1   3        260.47        231.82         8.56 o
   0  -1   3       2275.48       2237.66        75.11 o
   1  -1   3       2054.25       2634.69        75.85 o
   2  -1   3        826.76        854.39        27.10 o
   3  -1   3         28.76         37.81         3.15 o
   4  -1   3       1898.87       1804.36        39.68 o
   5  -1   3         33.65         17.92         8.38 o
   6  -1   3        545.16        489.61        31.94 o
   7  -1   3        332.41        353.59        30.27 o
   8  -1   3          8.04         12.15         6.35 o
   9  -1   3         21.94         23.36        14.18 o
  10  -1   3        194.12        175.79         9.24 o
  11  -1   3         55.77         73.76         5.88 o
  12  -1   3          6.34         13.81         3.66 o
 -13   0   3         19.24         20.35         3.81 o
 -12   0   3          1.01          1.80         2.25 o
 -11   0   3          2.12          2.33         2.42 o
 -10   0   3        104.11        103.85         6.70 o
  -9   0   3        118.16        118.98         9.48 o
  -8   0   3       1073.75       1016.09        53.42 o
  -7   0   3        198.88        162.64        14.90 o
  -6   0   3       1102.83       1012.15        44.96 o
  -5   0   3       1127.40       1083.33        42.22 o
  -4   0   3        346.48        258.53         8.82 o
  -3   0   3        420.90        474.37        11.17 o
  -2   0   3         16.34         18.22         5.60 o
  -1   0   3       3377.30       3305.55        78.43 o
   0   0   3       2986.73       2319.42        58.78 o
   1   0   3        398.50        299.76        17.40 o
   2   0   3        220.46        141.78        12.11 o
   3   0   3       1795.05       2131.78        34.79 o
   4   0   3       1137.87       1240.68        28.51 o
   5   0   3        383.72        334.27        25.39 o
   6   0   3        158.27        317.21        26.31 o
   7   0   3        171.98        202.06        23.14 o
   8   0   3        207.70        231.74        18.87 o
   9   0   3         84.38         84.92         7.98 o
  10   0   3         11.13         12.26         3.34 o
  11   0   3          2.30          5.35         3.50 o
  12   0   3          0.71          0.29         1.86 o
 -13   1   3          3.02          0.87         2.55 o
 -12   1   3         62.76         63.42         7.90 o
 -11   1   3          0.28          1.41         3.49 o
 -10   1   3          2.28          0.00         3.62 o
  -9   1   3        617.40        644.31        45.35 o
  -8   1   3         70.45         62.58         9.60 o
  -7   1   3       1839.32       1799.04        64.71 o
  -6   1   3        337.46        344.58        25.95 o
  -5   1   3         55.40        110.17        10.31 o
  -4   1   3       1180.90        956.40        15.99 o
  -3   1   3        928.67        869.91        18.03 o
  -2   1   3       2109.81       2287.72        40.19 o
  -1   1   3        682.23        730.28        14.67 o
   0   1   3       1385.57       1534.91        31.01 o
   1   1   3       9205.46       9798.38       102.02 o
   2   1   3       9598.77      11371.50       335.28 o
   3   1   3       2050.04       2358.22        37.93 o
   4   1   3        940.52        951.77        40.86 o
   5   1   3       7029.04       7592.45        85.74 o
   6   1   3        482.67        601.45        35.55 o
   7   1   3        235.66        237.32        24.25 o
   8   1   3         95.58        106.86        20.04 o
   9   1   3         43.42         43.06        14.29 o
  10   1   3         39.60         44.80         7.20 o
  11   1   3         36.38         32.73         5.89 o
  12   1   3          2.07          3.22         1.77 o
 -13   2   3         15.66         15.71         4.22 o
 -12   2   3         17.33         14.94         4.69 o
 -11   2   3          0.03          0.00         2.66 o
 -10   2   3          3.80          5.98         2.59 o
  -9   2   3        865.09        838.98        35.62 o
  -8   2   3        310.51        250.99        26.53 o
  -7   2   3        152.01        162.04        19.66 o
  -6   2   3         85.11         89.94         7.72 o
  -5   2   3          7.56          6.38         3.19 o
  -3   2   3       5852.15       5755.55        50.76 o
  -2   2   3        808.48        707.18        26.74 o
  -1   2   3         15.02          4.94         3.55 o
   0   2   3         94.17        114.26         5.53 o
   1   2   3       1730.29       1713.75        27.39 o
   2   2   3         27.80         27.44         3.34 o
   3   2   3       3468.55       3495.44        60.58 o
   4   2   3        864.57       1018.40        42.69 o
   5   2   3        142.27        195.08        14.92 o
   6   2   3          0.73          0.14         5.84 o
   7   2   3          1.26          7.92         7.49 o
   8   2   3        520.73        500.11        18.54 o
   9   2   3         75.53         70.20         5.81 o
  10   2   3         15.32          9.27         4.59 o
  11   2   3          2.60          1.38         3.08 o
  12   2   3         15.03         10.78         3.40 o
 -13   3   3          2.08          0.01         3.09 o
 -12   3   3         13.59         14.91         4.54 o
 -11   3   3         16.87         17.69         3.51 o
 -10   3   3         98.14         80.98         7.10 o
  -9   3   3          0.93          1.01         6.38 o
  -8   3   3        373.58        366.66        32.34 o
  -7   3   3        183.52        170.84        10.97 o
  -6   3   3        386.31        544.52        18.08 o
  -5   3   3       2786.69       2777.09        37.31 o
  -4   3   3        135.90        131.85         9.25 o
  -3   3   3         37.63         60.80         3.45 o
  -2   3   3        110.02        130.00        10.54 o
  -1   3   3        398.30        383.74        12.71 o
   0   3   3       2978.08       3224.99        29.35 o
   1   3   3         13.59         12.45         2.53 o
   2   3   3        809.52        917.35        21.20 o
   3   3   3        219.62        244.88        13.91 o
   4   3   3       1094.66       1087.36        48.00 o
   5   3   3        399.45        438.64        21.91 o
   6   3   3        181.99        141.15        14.03 o
   7   3   3        370.36        325.50        31.89 o
   8   3   3        387.62        445.14        17.82 o
   9   3   3         30.83         31.75         4.24 o
  10   3   3         13.18         10.36         4.36 o
  11   3   3          4.25          9.46         3.88 o
 -13   4   3         18.08         15.60         4.37 o
 -12   4   3          3.83          3.54         3.65 o
 -11   4   3          9.49         11.17         3.21 o
 -10   4   3          8.38         10.49         2.31 o
  -9   4   3         10.88          9.61         6.34 o
  -8   4   3          2.31          5.04         4.88 o
  -7   4   3        262.55        259.13        14.23 o
  -6   4   3         94.00        106.98         8.63 o
  -5   4   3       1462.23       1739.22        35.26 o
  -4   4   3       1667.17       1796.57        34.43 o
  -3   4   3        437.18        460.55        17.42 o
  -2   4   3       1519.82       1544.82        19.90 o
  -1   4   3        317.79        297.41         8.73 o
   0   4   3       3935.17       3685.31        29.89 o
   1   4   3         47.43         66.31         6.47 o
   2   4   3       1469.94       1598.00        35.34 o
   3   4   3        106.03        167.10        13.10 o
   4   4   3        374.48        463.14        49.88 o
   5   4   3        193.55        203.04        23.40 o
   6   4   3         83.99         98.34        12.08 o
   7   4   3        418.14        461.60        18.33 o
   8   4   3          3.77          1.72         2.56 o
   9   4   3          0.39          0.91         3.48 o
  10   4   3         35.96         31.63         5.75 o
  11   4   3         32.04         38.72         5.45 o
 -13   5   3         19.18         19.75         4.56 o
 -12   5   3        112.15        115.70        10.60 o
 -11   5   3          0.04          1.26         2.37 o
 -10   5   3          0.25          1.91         2.37 o
  -9   5   3        152.03        141.19         6.27 o
  -8   5   3         24.68         26.13         6.20 o
  -7   5   3        438.00        464.89        23.79 o
  -6   5   3        177.08        171.33        13.42 o
  -5   5   3        304.13        257.39        15.29 o
  -4   5   3         62.11         54.82         6.20 o
  -3   5   3       1646.40       1821.94        37.76 o
  -2   5   3        176.54        102.49         7.77 o
  -1   5   3       1318.70       1267.64        30.74 o
   0   5   3        763.42        909.10        19.76 o
   1   5   3       1222.51       1197.55        30.34 o
   2   5   3       1264.02       1223.27        53.14 o
   3   5   3         52.90         41.01         8.29 o
   4   5   3       1253.79       1341.54        57.71 o
   5   5   3          8.23         12.42        10.01 o
   6   5   3        145.54        115.63        20.31 o
   7   5   3         12.43         10.40         4.76 o
   8   5   3         12.59         14.51         3.35 o
   9   5   3          1.54          0.00         3.32 o
  10   5   3          1.50          2.58         3.38 o
 -13   6   3         21.46         25.22         4.81 o
 -12   6   3        117.25        132.84         7.33 o
 -11   6   3         16.05         13.95         3.32 o
 -10   6   3         60.67         59.94         5.99 o
  -9   6   3        192.30        224.66         7.48 o
  -8   6   3        394.83        346.54        18.70 o
  -7   6   3         67.29         68.03         7.99 o
  -6   6   3         46.99         62.65         9.29 o
  -5   6   3        202.72        154.44        10.56 o
  -4   6   3        353.43        447.32        19.76 o
  -3   6   3        422.71        508.12        18.08 o
  -2   6   3         35.40         34.95         5.22 o
  -1   6   3         41.83         33.57         6.71 o
   0   6   3       3621.95       3387.19        52.69 o
   1   6   3        267.39        310.10        17.16 o
   2   6   3        488.20        555.02        24.25 o
   3   6   3       1190.57       1290.29        39.52 o
   4   6   3         13.87          8.65         9.74 o
   5   6   3       1612.98       1776.81        75.30 o
   6   6   3          3.27          2.51         3.65 o
   7   6   3         17.10         20.88         4.13 o
   8   6   3        112.59        107.82         5.87 o
   9   6   3         29.54         28.55         3.58 o
  10   6   3          3.16          5.19         2.89 o
 -13   7   3         13.90         13.32         2.46 o
 -12   7   3          0.06          0.52         2.39 o
 -11   7   3         33.05         36.22         4.52 o
 -10   7   3          0.13          1.51         2.47 o
  -9   7   3         38.57         23.98         4.18 o
  -8   7   3        209.04        233.13        17.07 o
  -7   7   3         75.53         78.09         9.29 o
  -6   7   3          0.31          5.78         5.11 o
  -5   7   3        164.41        193.96        14.93 o
  -4   7   3       1161.02       1141.74        34.45 o
  -3   7   3        112.43        107.57         8.89 o
  -2   7   3        273.41        327.56        18.53 o
  -1   7   3        268.58        291.48        17.34 o
   0   7   3         99.69        122.60        18.23 o
   1   7   3        389.62        385.72        21.28 o
   2   7   3         15.90         19.19         7.28 o
   3   7   3       1141.07       1190.17        41.67 o
   4   7   3        932.57       1059.32        41.68 o
   5   7   3        193.81        173.49        10.74 o
   6   7   3          9.08         24.15        10.53 o
   7   7   3        154.37        188.62         7.59 o
   8   7   3         15.82         12.45         2.97 o
   9   7   3         20.50         13.56         2.69 o
 -13   8   3         15.39         19.15         2.58 o
 -12   8   3          0.91          1.54         2.11 o
 -11   8   3          8.61         15.38         3.34 o
 -10   8   3        116.46        109.58        10.99 o
  -9   8   3        159.21        171.73        11.46 o
  -8   8   3         87.71         75.60         7.35 o
  -7   8   3         98.78         86.99        12.14 o
  -6   8   3         64.86         73.76        17.49 o
  -5   8   3        715.85        655.49        28.79 o
  -4   8   3        118.51        111.46        16.60 o
  -3   8   3        125.29        136.35        13.96 o
  -2   8   3         59.75         64.33        10.05 o
  -1   8   3         28.25         34.56         9.00 o
   0   8   3         26.43         18.59         8.85 o
   1   8   3         34.64         62.14        14.30 o
   2   8   3        498.35        505.68        39.58 o
   3   8   3        126.15        144.19        16.33 o
   4   8   3        673.54        620.33        15.74 o
   5   8   3          3.69          5.86         3.39 o
   6   8   3          0.48          0.28         3.06 o
   7   8   3         74.37         57.69         5.26 o
   8   8   3         14.43         15.69         4.33 o
   9   8   3         12.30         17.81         3.78 o
 -12   9   3          0.52          0.00         3.12 o
 -11   9   3          2.24          3.69         3.87 o
 -10   9   3          3.21          7.26         4.20 o
  -9   9   3        104.84        119.25        11.20 o
  -8   9   3          5.11          8.07         3.34 o
  -7   9   3         59.65         63.05         5.71 o
  -6   9   3        108.81         96.67        10.84 o
  -5   9   3        347.89        296.79        27.78 o
  -4   9   3       2038.14       1984.37        54.07 o
  -3   9   3        400.54        377.24        23.95 o
  -2   9   3         48.69         45.80         9.20 o
  -1   9   3        108.44         86.24        11.90 o
   0   9   3        498.23        505.94        39.28 o
   1   9   3        796.36        833.85        52.16 o
   2   9   3        347.71        364.80        11.77 o
   3   9   3        209.39        211.60         9.44 o
   4   9   3         71.37         74.03         6.23 o
   5   9   3         25.56         25.56         6.61 o
   6   9   3          6.66          4.27         3.89 o
   7   9   3          4.10          0.16         3.49 o
   8   9   3         34.49         35.95         5.06 o
 -12  10   3          9.31          5.16         3.30 o
 -11  10   3          4.50          4.40         3.51 o
 -10  10   3          6.37         14.08         5.13 o
  -9  10   3         17.84         17.28         5.45 o
  -8  10   3         75.23         78.96         6.32 o
  -7  10   3         25.56         28.18         3.78 o
  -6  10   3        187.76        197.14         8.53 o
  -5  10   3        365.98        338.84        14.04 o
  -4  10   3        313.18        302.79        22.79 o
  -3  10   3        181.03        190.39        22.41 o
  -2  10   3        184.40        193.19        18.02 o
  -1  10   3        649.67        603.23        46.78 o
   0  10   3        312.91        322.19        15.08 o
   1  10   3         75.08         72.26         4.85 o
   2  10   3         36.24         32.13         3.73 o
   3  10   3         10.63         11.80         3.09 o
   4  10   3          3.06          6.47         3.23 o
   5  10   3          0.73          0.00         4.28 o
   6  10   3          3.45          0.01         3.25 o
   7  10   3         12.13         10.59         3.58 o
 -11  11   3          2.82          0.10         3.00 o
 -10  11   3          0.28          0.01         3.10 o
  -9  11   3          1.68          2.93         2.77 o
  -8  11   3         43.24         42.82         4.86 o
  -7  11   3         13.45         20.35         5.15 o
  -6  11   3         36.42         36.20         5.51 o
  -5  11   3        138.58        144.29         9.59 o
  -4  11   3         32.70         36.33         4.05 o
  -3  11   3        175.43        160.33         7.62 o
  -2  11   3         29.06         31.33         4.27 o
  -1  11   3         70.95         74.40         6.02 o
   0  11   3        539.56        542.06        14.57 o
   1  11   3         14.44          7.23         2.67 o
   2  11   3         40.37         33.50         3.76 o
   3  11   3          4.87          3.24         2.60 o
   4  11   3         18.14         11.21         4.35 o
   5  11   3         30.43         26.42         5.34 o
   6  11   3          6.03          4.58         3.14 o
 -11  12   3          1.27          0.00         2.43 o
 -10  12   3          4.95          0.00         2.88 o
  -9  12   3          0.58          1.17         1.92 o
  -8  12   3         47.25         46.57         4.87 o
  -7  12   3         25.09         26.22         6.05 o
  -6  12   3          6.14          2.89         3.92 o
  -5  12   3         15.62         14.26         3.45 o
  -4  12   3         77.11         73.66         6.12 o
  -3  12   3         10.04          7.81         3.15 o
  -2  12   3         23.17         23.98         4.20 o
  -1  12   3        303.66        276.95        14.90 o
   0  12   3          2.83          9.22         3.84 o
   1  12   3         23.90         18.33         4.29 o
   2  12   3         31.02         33.66         5.19 o
   3  12   3         56.19         54.80         5.64 o
   4  12   3          0.06          0.01         3.27 o
   5  12   3         30.37         24.75         4.68 o
 -10  13   3         29.94         32.41         4.64 o
  -9  13   3          4.37          4.35         1.82 o
  -8  13   3          3.40          1.26         2.07 o
  -7  13   3         32.42         28.91         5.85 o
  -6  13   3          2.54          1.84         3.99 o
  -5  13   3          2.64          2.19         3.11 o
  -4  13   3         50.47         48.62         5.20 o
  -3  13   3          0.03          1.33         2.95 o
  -2  13   3         48.66         50.48         5.25 o
  -1  13   3         14.76         10.04         7.97 o
   0  13   3         65.20         74.14         9.32 o
   1  13   3         33.91         45.16         6.92 o
   2  13   3         21.00         20.54         3.45 o
   3  13   3         92.37         98.34         5.56 o
   4  13   3          9.88          8.03         3.15 o
  -9  14   3         33.33         35.68         4.55 o
  -8  14   3          0.69          1.23         2.23 o
  -7  14   3          8.40         10.38         4.13 o
  -6  14   3          0.84          0.01         3.84 o
  -5  14   3         53.41         45.70         7.66 o
  -4  14   3          0.72          0.00         2.57 o
  -3  14   3         29.95         28.78         6.03 o
  -2  14   3         20.78         18.66         5.55 o
  -1  14   3          6.41          0.91         4.79 o
   0  14   3         81.62         95.58         8.96 o
   1  14   3          5.31          3.26         3.81 o
   2  14   3         49.06         58.12         6.03 o
  -7  15   3          0.02          0.03         2.96 o
  -6  15   3         52.63         68.57         6.88 o
  -5  15   3         16.76         24.20         4.69 o
  -4  15   3        107.76        117.85         8.75 o
  -3  15   3          0.72          2.76         2.35 o
  -2  15   3          1.04          0.68         3.71 o
  -1  15   3         55.06         49.27         6.14 o
   0  15   3         17.45         17.02         4.27 o
   0 -16   4         32.36         47.96         3.80 o
   1 -16   4          4.18          2.20         2.25 o
   2 -16   4          0.45          0.02         3.52 o
   3 -16   4          3.31          5.93         3.82 o
   4 -16   4         18.81         21.55         3.01 o
   5 -16   4          8.18          9.25         2.41 o
   6 -16   4          0.22          1.86         1.92 o
  -2 -15   4          0.81          1.09         3.73 o
  -1 -15   4         47.60         64.92        10.62 o
   0 -15   4          0.32          3.08         2.75 o
   1 -15   4         80.20         80.83         5.62 o
   2 -15   4          7.95          9.28         4.86 o
   3 -15   4         19.38         23.95         3.80 o
   4 -15   4        160.70        161.24         7.81 o
   5 -15   4         76.33         96.48         8.40 o
   6 -15   4          2.71          3.41         2.50 o
   7 -15   4          1.68          5.08         1.72 o
   8 -15   4         11.36         12.16         2.49 o
  -4 -14   4          6.88          8.38         4.12 o
  -3 -14   4          0.51          5.80         4.74 o
  -2 -14   4          2.37          6.86         4.63 o
  -1 -14   4          9.92         11.50         3.41 o
   0 -14   4         47.34         51.36         5.32 o
   1 -14   4          0.97          0.28         2.83 o
   2 -14   4         35.55         26.43         6.46 o
   3 -14   4        214.48        246.65        10.28 o
   4 -14   4          5.66          4.87         2.99 o
   5 -14   4         30.77         39.47         4.67 o
   6 -14   4         10.79          8.24         2.33 o
   7 -14   4          0.33          0.00         2.51 o
   8 -14   4         35.05         26.78         5.58 o
   9 -14   4         13.59         14.21         2.76 o
  -5 -13   4         75.44         78.55         7.43 o
  -4 -13   4         85.27         99.04         9.20 o
  -3 -13   4         15.39         13.91         5.64 o
  -2 -13   4         80.70         82.73         9.51 o
  -1 -13   4        112.05        121.74         7.68 o
   0 -13   4         17.45         13.28         5.10 o
   1 -13   4         15.38         12.23         3.67 o
   2 -13   4        331.73        340.98        17.73 o
   3 -13   4         24.96         28.92         6.12 o
   4 -13   4        137.95        141.64        11.75 o
   5 -13   4          0.08          0.01         2.79 o
   6 -13   4         38.67         38.24         4.92 o
   7 -13   4         13.61         13.96         3.36 o
   8 -13   4          3.25          3.54         3.77 o
   9 -13   4         12.75         12.84         4.24 o
  10 -13   4         17.60         15.37         2.66 o
  -6 -12   4         13.03         17.04         4.54 o
  -5 -12   4        120.89        138.47         7.56 o
  -4 -12   4          5.18          8.44         3.72 o
  -3 -12   4          4.45          5.87         3.15 o
  -2 -12   4        139.51        154.86         7.17 o
  -1 -12   4          1.92          5.06         2.73 o
   0 -12   4        246.59        231.92         7.76 o
   1 -12   4          9.57          8.24         3.48 o
   2 -12   4        141.91        141.07        10.44 o
   3 -12   4        182.97        154.93        13.88 o
   4 -12   4         61.81         47.05         5.88 o
   5 -12   4        170.00        171.16         6.81 o
   6 -12   4          7.84         10.80         3.80 o
   7 -12   4         57.98         60.40         4.93 o
   8 -12   4        159.86        174.13         7.07 o
   9 -12   4         26.49         30.85         4.16 o
  10 -12   4          9.61         10.75         4.20 o
  11 -12   4          0.01          0.00         2.78 o
  -7 -11   4         20.57         23.48         4.84 o
  -6 -11   4          4.52          7.37         3.11 o
  -5 -11   4         80.22         85.80         5.93 o
  -4 -11   4        689.74        718.10        12.60 o
  -3 -11   4        896.43        975.14        14.80 o
  -2 -11   4         60.99         59.19         4.72 o
  -1 -11   4        457.61        456.12         9.42 o
   0 -11   4        940.95        958.27        15.06 o
   1 -11   4          4.70          2.08         5.61 o
   2 -11   4         16.49         10.04         6.49 o
   3 -11   4        187.91        187.54        18.24 o
   4 -11   4         92.41         79.38         5.15 o
   5 -11   4         56.59         46.37         4.28 o
   6 -11   4         26.74         29.12         4.31 o
   7 -11   4         36.62         36.54         4.65 o
   8 -11   4        172.70        163.71         7.00 o
   9 -11   4         41.16         41.74         4.76 o
  10 -11   4         12.01         17.08         3.32 o
  11 -11   4          1.89          0.02         2.75 o
  -8 -10   4         49.64         51.38         6.30 o
  -7 -10   4          6.69         10.07         5.02 o
  -6 -10   4        119.77        139.00         5.60 o
  -5 -10   4        271.13        264.58         7.03 o
  -4 -10   4          3.33          1.79         2.43 o
  -3 -10   4         24.02         25.86         3.01 o
  -2 -10   4          1.06          1.15         2.10 o
  -1 -10   4         37.74         42.87         8.56 o
   0 -10   4        460.70        448.79        25.77 o
   1 -10   4        180.07        145.64        37.87 o
   2 -10   4         16.90         32.05         8.03 o
   3 -10   4         13.70         10.66         4.20 o
   4 -10   4         64.14         63.34         8.51 o
   5 -10   4         36.78         34.40         7.25 o
   6 -10   4         20.95         15.86         2.86 o
   7 -10   4         79.61         73.57         5.37 o
   8 -10   4          6.32          4.99         2.90 o
   9 -10   4         16.16         10.93         2.62 o
  10 -10   4          0.01          0.05         2.25 o
  11 -10   4         18.65         21.56         3.19 o
  12 -10   4         10.77         10.14         2.92 o
  -9  -9   4         18.75         19.47         3.11 o
  -8  -9   4          5.59          8.66         3.87 o
  -7  -9   4         10.33         10.53         2.63 o
  -6  -9   4          3.48          5.45         2.58 o
  -5  -9   4        566.40        625.04        11.63 o
  -4  -9   4        268.54        240.51         7.28 o
  -3  -9   4          9.26         13.62        10.30 o
  -2  -9   4        120.74        108.61        13.45 o
  -1  -9   4        816.99        793.69        32.22 o
   0  -9   4          0.15          3.26         6.15 o
   1  -9   4        157.01        157.63        14.85 o
   2  -9   4         66.14         61.66         7.96 o
   3  -9   4         59.86         71.99         8.31 o
   4  -9   4        126.08        117.42        10.88 o
   5  -9   4        256.58        241.34        15.58 o
   6  -9   4          2.96          1.97         4.90 o
   7  -9   4         15.98         15.95         3.18 o
   8  -9   4          3.02          4.43         3.28 o
   9  -9   4          2.15          2.75         2.13 o
  10  -9   4          9.66          6.10         2.41 o
  11  -9   4          5.13          7.31         2.07 o
  -9  -8   4          5.50          4.50         2.87 o
  -8  -8   4        105.80        109.68         7.96 o
  -7  -8   4          1.76          0.00         2.44 o
  -6  -8   4        263.43        274.70         7.70 o
  -5  -8   4          3.29          3.20         2.33 o
  -4  -8   4        262.92        232.01        28.38 o
  -3  -8   4        236.66        293.47        29.54 o
  -2  -8   4        162.35        137.12        18.39 o
  -1  -8   4        453.37        485.84        32.82 o
   0  -8   4        333.48        316.75        26.86 o
   1  -8   4        395.94        450.16        32.03 o
   2  -8   4        286.63        246.90        34.06 o
   3  -8   4        300.24        333.88        22.84 o
   4  -8   4         33.56         42.54         8.67 o
   5  -8   4       1145.14       1142.73        30.68 o
   6  -8   4          1.48          1.76         4.35 o
   7  -8   4          0.04          0.03         7.49 o
   8  -8   4        106.75        105.76         5.38 o
   9  -8   4          3.68          2.43         2.14 o
  10  -8   4         31.49         37.40         4.32 o
  11  -8   4          0.63          1.59         1.93 o
  12  -8   4          2.75          0.45         1.84 o
 -10  -7   4          5.95          3.50         2.98 o
  -9  -7   4        108.19        106.63         6.91 o
  -8  -7   4          6.05          5.25         3.72 o
  -7  -7   4        175.64        175.38         8.92 o
  -6  -7   4          0.82          3.31         2.42 o
  -5  -7   4         63.52         76.94        16.66 o
  -4  -7   4         79.83         52.68        13.27 o
  -3  -7   4       1326.85       1273.64        58.80 o
  -2  -7   4        913.68        873.46        41.58 o
  -1  -7   4         65.17         65.71        12.58 o
   0  -7   4        328.70        280.17        23.65 o
   1  -7   4       1601.37       1511.19        53.14 o
   2  -7   4        136.68        170.91        12.53 o
   3  -7   4        109.85        131.93         9.92 o
   4  -7   4        763.07        712.26        33.33 o
   5  -7   4          2.00          7.18         3.95 o
   6  -7   4         14.27         19.08         6.77 o
   7  -7   4        228.66        216.88        25.89 o
   8  -7   4         25.19         27.44         3.25 o
   9  -7   4          4.36          1.73         2.14 o
  10  -7   4         22.81         17.13         3.30 o
  11  -7   4          3.28          0.06         3.69 o
  12  -7   4          0.10          0.02         2.28 o
 -11  -6   4         10.01         11.65         2.88 o
 -10  -6   4         24.68         24.06         3.90 o
  -9  -6   4         23.29         10.98         3.58 o
  -8  -6   4        583.15        635.49        24.01 o
  -7  -6   4        106.45         90.49         5.40 o
  -6  -6   4         24.08         40.14        13.42 o
  -5  -6   4       1205.49       1309.90        61.33 o
  -4  -6   4        223.55        238.61        24.43 o
  -3  -6   4          8.34          5.55         7.99 o
  -2  -6   4         31.53         45.11         8.55 o
  -1  -6   4        544.66        578.50        29.81 o
   0  -6   4        390.99        390.85        25.60 o
   1  -6   4       1355.78       1344.52        29.24 o
   2  -6   4        463.08        519.50        20.32 o
   3  -6   4        500.36        547.46        16.65 o
   4  -6   4         10.12          8.80         3.32 o
   5  -6   4        285.93        260.28        16.93 o
   6  -6   4         16.65         18.94         9.01 o
   7  -6   4        335.36        404.39        34.36 o
   8  -6   4       1007.83       1081.05        58.30 o
   9  -6   4         10.07         10.32         2.83 o
  10  -6   4          4.72          1.92         3.69 o
  11  -6   4         13.01         13.24         4.94 o
  12  -6   4          0.09          1.36         2.40 o
 -11  -5   4         22.79         29.38         3.50 o
 -10  -5   4         13.35          5.85         2.90 o
  -9  -5   4          5.33          0.10         3.24 o
  -8  -5   4        177.47        124.50         7.96 o
  -7  -5   4         59.27         63.17         7.47 o
  -6  -5   4         70.50         63.91        16.69 o
  -5  -5   4       1554.63       1517.55        62.26 o
  -4  -5   4       1644.19       1690.47        41.15 o
  -3  -5   4        402.75        408.49        15.25 o
  -2  -5   4        268.39        227.06        11.66 o
  -1  -5   4       1500.45       1736.81        41.41 o
   0  -5   4       1346.76       1541.80        30.26 o
   1  -5   4       5100.49       5523.05        42.36 o
   2  -5   4         70.34         66.00         4.55 o
   3  -5   4         44.51         35.32         4.77 o
   4  -5   4       1220.00       1234.90        25.69 o
   5  -5   4        215.61        268.10        16.21 o
   6  -5   4          0.10          5.42         4.25 o
   7  -5   4        640.39        717.93        30.49 o
   8  -5   4        296.44        291.81        21.42 o
   9  -5   4        255.72        262.36        17.15 o
  10  -5   4          5.57          6.05         4.21 o
  11  -5   4         13.24         16.14         4.92 o
  12  -5   4          5.98          8.06         4.21 o
  13  -5   4          8.89          6.59         2.27 o
 -12  -4   4         41.16         42.46         3.50 o
 -11  -4   4         13.06          9.25         2.87 o
 -10  -4   4          2.08          0.01         3.47 o
  -9  -4   4          0.94          2.16         2.51 o
  -8  -4   4        256.82        234.79        16.02 o
  -7  -4   4        242.55        264.22        30.17 o
  -6  -4   4         24.00         23.55         5.76 o
  -5  -4   4        548.32        506.04        18.50 o
  -4  -4   4         55.61         64.80         6.63 o
  -3  -4   4       1022.46        988.06        25.53 o
  -2  -4   4        515.77        400.36        25.64 o
  -1  -4   4          2.16          2.55         2.67 o
   0  -4   4       1377.24       1208.50        24.22 o
   1  -4   4         22.49         21.76         4.15 o
   2  -4   4        155.37        196.69         9.21 o
   3  -4   4        779.43        734.19        18.11 o
   4  -4   4        172.08        157.01         9.57 o
   5  -4   4        951.87        971.07        44.79 o
   6  -4   4        269.08        227.31        23.09 o
   7  -4   4        572.39        512.38        26.35 o
   8  -4   4        600.89        652.65        31.33 o
   9  -4   4        167.00        165.04        10.03 o
  10  -4   4          0.02          0.02         4.02 o
  11  -4   4         22.40         34.08         6.63 o
  12  -4   4          0.52          0.00         3.67 o
 -12  -3   4         11.73         16.81         3.99 o
 -11  -3   4          9.10          8.81         2.77 o
 -10  -3   4          3.58          0.54         3.38 o
  -9  -3   4          5.68          2.64         2.40 o
  -8  -3   4          7.39          6.86         2.58 o
  -7  -3   4         17.52          0.00         5.73 o
  -6  -3   4        238.62        245.46        15.06 o
  -5  -3   4          3.45          1.26         3.41 o
  -4  -3   4         36.01         33.82         5.43 o
  -3  -3   4        581.08        516.38        17.33 o
  -2  -3   4       2141.00       2209.28        32.52 o
  -1  -3   4        329.88        302.56        20.06 o
   0  -3   4       1201.74       1155.34        22.53 o
   1  -3   4       2417.33       2654.46        32.22 o
   2  -3   4        175.99        142.07         4.62 o
   3  -3   4         51.88         56.39         5.16 o
   4  -3   4       1471.71       1566.89        30.57 o
   5  -3   4          1.30          6.77         5.22 o
   6  -3   4         59.14         54.95        12.99 o
   7  -3   4        325.40        320.00        29.06 o
   8  -3   4        793.82        772.62        34.38 o
   9  -3   4          0.17          1.92         3.08 o
  10  -3   4         27.96         29.57         6.66 o
  11  -3   4         97.08        108.87        10.11 o
  12  -3   4         17.75         18.41         4.86 o
 -12  -2   4         31.81         34.81         5.29 o
 -11  -2   4         10.47          6.66         3.95 o
 -10  -2   4          0.45          0.02         2.51 o
  -9  -2   4         21.22         15.40         2.62 o
  -8  -2   4        572.17        526.31        39.35 o
  -7  -2   4         40.17         37.64         7.85 o
  -6  -2   4         19.99         11.99         4.06 o
  -5  -2   4        949.90       1024.32        24.15 o
  -4  -2   4        125.87        102.14         6.79 o
  -3  -2   4         93.89        111.93         3.99 o
  -2  -2   4          2.04          7.99         2.55 o
  -1  -2   4        528.53        302.12        16.83 o
   0  -2   4      26309.94      26068.71       154.99 o
   1  -2   4        122.08        142.48         7.88 o
   2  -2   4        672.22        696.01        13.68 o
   3  -2   4          4.28          9.83         2.66 o
   4  -2   4         26.83         13.41         6.65 o
   5  -2   4        844.08        792.38        38.69 o
   6  -2   4         97.98         60.87        13.33 o
   7  -2   4        107.63        114.30        17.81 o
   8  -2   4         96.95         72.32        11.01 o
   9  -2   4          0.80          0.02         3.07 o
  10  -2   4         47.39         50.52         7.49 o
  11  -2   4          3.01          7.21         4.06 o
  12  -2   4         11.22         11.28         3.94 o
 -12  -1   4         23.89         27.08         3.44 o
 -11  -1   4          0.44          0.96         2.00 o
 -10  -1   4         21.90         17.84         5.55 o
  -9  -1   4        309.74        302.15        10.88 o
  -8  -1   4         33.06         39.40         8.83 o
  -7  -1   4        639.67        598.05        38.04 o
  -6  -1   4        199.77        206.88        21.17 o
  -5  -1   4        239.89        277.29        12.33 o
  -4  -1   4       1267.32       1027.69        17.44 o
  -3  -1   4        165.85        252.07         7.44 o
  -2  -1   4       1678.42       1811.69        20.30 o
  -1  -1   4        540.82        498.66        12.09 o
   0  -1   4        322.28        389.15        18.39 o
   1  -1   4       2671.31       2478.23        48.33 o
   2  -1   4         92.94         67.97         7.88 o
   3  -1   4        348.80        387.68        13.08 o
   4  -1   4       1779.79       1614.53        48.82 o
   5  -1   4          7.73          9.05         5.79 o
   6  -1   4        639.24        671.84        39.63 o
   7  -1   4         43.53         29.06        11.03 o
   8  -1   4          3.61          1.89         5.34 o
   9  -1   4         38.33         36.21         5.84 o
  10  -1   4         98.57        108.38         7.10 o
  11  -1   4         34.08         51.23         4.70 o
  12  -1   4          0.10          0.01         2.69 o
 -13   0   4         18.66         17.15         3.61 o
 -12   0   4          3.35          0.12         3.04 o
 -11   0   4          0.39          1.35         2.67 o
 -10   0   4         93.64         85.57         6.23 o
  -9   0   4         90.32         90.45         6.51 o
  -8   0   4        541.59        478.64        37.63 o
  -7   0   4         14.41         41.57         9.20 o
  -6   0   4        473.74        623.23        23.33 o
  -5   0   4       1331.35       1357.29        31.35 o
  -4   0   4        326.69        269.92         8.53 o
  -3   0   4        582.03        622.48        14.38 o
  -2   0   4       1535.31       1372.29        22.26 o
  -1   0   4       2782.48       3284.97        70.87 o
   0   0   4         26.46         16.89         2.90 o
   1   0   4       2819.50       3024.72        77.08 o
   2   0   4        194.67        180.85         9.67 o
   3   0   4        401.21        425.88        19.80 o
   4   0   4        637.64        975.97        27.27 o
   5   0   4        678.84        658.27        35.04 o
   6   0   4        119.82        171.01        20.37 o
   7   0   4         66.84         41.04        11.41 o
   8   0   4        243.60        242.54        22.72 o
   9   0   4        117.91        103.53         9.36 o
  10   0   4         17.40         16.67         3.32 o
  11   0   4          0.82          3.78         3.00 o
  12   0   4          6.20          5.18         1.93 o
 -13   1   4          0.25          0.01         2.89 o
 -12   1   4          8.99          5.72         2.71 o
 -11   1   4          0.58          0.01         3.60 o
 -10   1   4         18.90         13.48         4.33 o
  -9   1   4        614.84        642.25        21.24 o
  -8   1   4          0.94          2.04         4.79 o
  -7   1   4        884.70       1026.22        33.40 o
  -6   1   4         14.46          4.82         4.13 o
  -5   1   4          6.98          3.06         3.82 o
  -4   1   4       9299.89       9334.95        85.46 o
  -3   1   4        130.19        136.77         4.22 o
  -2   1   4       5219.95       5429.47        64.22 o
  -1   1   4       1377.20       1581.48        21.35 o
   0   1   4        485.62        379.38        16.38 o
   1   1   4          5.46          8.41         2.51 o
   2   1   4       1051.62       1505.54        22.21 o
   3   1   4       2641.30       2497.07        35.02 o
   4   1   4       4969.65       5070.38        96.52 o
   5   1   4       4265.14       4647.63        69.82 o
   6   1   4         61.53         71.59        14.42 o
   7   1   4         14.24         24.93        10.56 o
   8   1   4        668.20        691.25        21.81 o
   9   1   4         10.29         16.11         4.79 o
  10   1   4          7.26         11.90         4.64 o
  11   1   4         33.07         32.31         5.47 o
  12   1   4         16.01         21.36         2.81 o
 -13   2   4         16.96         13.70         3.88 o
 -12   2   4          4.83          6.61         3.70 o
 -11   2   4          0.90          0.02         3.28 o
 -10   2   4          3.53          6.19         2.74 o
  -9   2   4        850.00        870.01        27.23 o
  -8   2   4        567.00        584.14        28.07 o
  -7   2   4          6.56         11.94         5.86 o
  -6   2   4        391.48        446.70        14.04 o
  -5   2   4         30.07         12.45         3.39 o
  -4   2   4       3586.92       3754.64        45.95 o
  -3   2   4       3565.59       3643.29        48.52 o
  -2   2   4          5.96          8.08         1.87 o
  -1   2   4         10.64          8.48         3.18 o
   0   2   4       9635.94       9040.65        56.21 o
   1   2   4        581.07        612.33        11.89 o
   2   2   4          0.37          1.76         2.21 o
   3   2   4       1101.92       1397.44        48.49 o
   4   2   4        169.08        204.42        22.35 o
   5   2   4        277.36        322.12        20.01 o
   6   2   4         63.45         52.46        11.60 o
   7   2   4        108.24        132.44        20.53 o
   8   2   4          0.66          1.83         3.42 o
   9   2   4        123.91        124.03        11.46 o
  10   2   4          1.22          0.07         3.71 o
  11   2   4          9.88         14.83         4.27 o
 -13   3   4          0.65          1.26         2.33 o
 -12   3   4         27.82         36.74         6.58 o
 -11   3   4         50.90         45.12         7.25 o
 -10   3   4         71.35         74.22         4.75 o
  -9   3   4         38.41         43.02         8.80 o
  -8   3   4          0.94          4.52         5.79 o
  -7   3   4         19.77         19.88         4.01 o
  -6   3   4        293.08        270.90        11.63 o
  -5   3   4       1612.04       1622.58        29.84 o
  -4   3   4         28.34         68.60         6.55 o
  -3   3   4        380.43        453.26        12.30 o
  -2   3   4       1488.25       1356.68        17.89 o
  -1   3   4       1946.27       2181.33        21.43 o
   0   3   4        672.03        914.82        13.81 o
   1   3   4        151.19        147.98         6.04 o
   2   3   4        527.99        560.85        14.94 o
   3   3   4       1119.16       1483.03        53.08 o
   4   3   4        176.31        265.15        24.89 o
   5   3   4         31.38         17.12         9.25 o
   6   3   4        139.87        131.14        14.21 o
   7   3   4         17.84         26.96         5.30 o
   8   3   4         29.99         26.04         8.18 o
   9   3   4         48.52         49.63         5.35 o
  10   3   4         19.28         17.35         4.84 o
  11   3   4         31.92         32.91         5.28 o
 -13   4   4         37.71         48.00         6.30 o
 -12   4   4         20.11         16.34         5.00 o
 -11   4   4         25.91         30.95         4.33 o
 -10   4   4          0.13          1.32         2.36 o
  -9   4   4          1.11          1.41         2.08 o
  -8   4   4          8.72          3.87         4.91 o
  -7   4   4         66.50         63.14         7.60 o
  -6   4   4         45.03         62.44         6.86 o
  -5   4   4        286.19        305.11        12.90 o
  -4   4   4         20.22         31.82         8.80 o
  -3   4   4        222.72        197.22         9.91 o
  -2   4   4       1452.88       1576.26        24.95 o
  -1   4   4         13.33          2.42         2.46 o
   0   4   4       3576.73       3483.84        38.38 o
   1   4   4         54.48         32.47         6.22 o
   2   4   4         13.63         50.30         7.56 o
   3   4   4       1661.46       1769.75        63.65 o
   4   4   4        201.50        135.23        19.38 o
   5   4   4        487.28        538.14        40.68 o
   6   4   4        355.66        269.04        30.66 o
   7   4   4        141.00        136.42        14.73 o
   8   4   4         59.08         54.53         7.84 o
   9   4   4          1.41          0.10         2.42 o
  10   4   4         62.27         66.51         7.73 o
  11   4   4          3.20          6.03         2.95 o
 -13   5   4         35.85         32.44         5.17 o
 -12   5   4         69.63         71.50         5.67 o
 -11   5   4         39.91         55.52         5.57 o
 -10   5   4          1.28          0.21         2.34 o
  -9   5   4        205.70        232.00         8.53 o
  -8   5   4         22.72         30.75         8.90 o
  -7   5   4         14.04         13.99         4.53 o
  -6   5   4        176.04        174.43        15.06 o
  -5   5   4        322.97        300.94        18.54 o
  -4   5   4       2698.20       2739.87        49.65 o
  -3   5   4        559.99        539.13        20.84 o
  -2   5   4        314.06        303.43        12.09 o
  -1   5   4       3002.97       3234.80        39.45 o
   0   5   4         62.55         93.05         9.18 o
   1   5   4        345.26        374.32        21.08 o
   2   5   4        272.22        313.75        17.90 o
   3   5   4        182.45        212.80        20.45 o
   4   5   4        665.54        685.35        43.65 o
   5   5   4         30.55         28.88        12.77 o
   6   5   4        100.33        116.49         9.47 o
   7   5   4         11.70          9.02         4.47 o
   8   5   4         20.72         17.83         3.68 o
   9   5   4          7.66          2.62         3.31 o
  10   5   4          3.36          8.34         3.47 o
 -13   6   4         12.83         14.48         3.86 o
 -12   6   4         71.04         78.17         5.83 o
 -11   6   4          3.07          4.07         2.58 o
 -10   6   4        220.12        222.29        10.19 o
  -9   6   4        498.99        482.07        14.20 o
  -8   6   4         13.86         11.74         9.65 o
  -7   6   4         97.91         81.51        11.04 o
  -6   6   4        126.77        120.59        12.77 o
  -5   6   4         38.01         46.06         8.61 o
  -4   6   4        107.34         98.73        10.22 o
  -3   6   4         40.56         44.03         5.73 o
  -2   6   4         93.86        108.73         8.54 o
  -1   6   4        144.81        150.93        15.32 o
   0   6   4         89.34        145.76        18.37 o
   1   6   4          1.95         18.32         8.85 o
   2   6   4         40.96         64.92        20.67 o
   3   6   4        621.30        627.93        32.97 o
   4   6   4        396.63        415.83        36.33 o
   5   6   4        537.65        541.88        23.64 o
   6   6   4          2.03          2.63         3.54 o
   7   6   4          8.73         12.54         3.04 o
   8   6   4        124.26        128.16         6.31 o
   9   6   4         16.24         19.57         3.27 o
  10   6   4          0.26          3.89         2.74 o
 -13   7   4          6.97          8.34         2.34 o
 -12   7   4          3.43          0.79         2.16 o
 -11   7   4          2.54          2.38         2.46 o
 -10   7   4         90.70        113.70         7.56 o
  -9   7   4          4.77          3.48         2.44 o
  -8   7   4        118.87        120.10         8.56 o
  -7   7   4        259.23        303.31        21.77 o
  -6   7   4        329.08        281.59        20.48 o
  -5   7   4       1226.77       1241.20        51.96 o
  -4   7   4        338.33        326.10        16.54 o
  -3   7   4        768.11        707.43        22.84 o
  -2   7   4        487.66        449.01        22.93 o
  -1   7   4        198.43        217.31        16.07 o
   0   7   4        259.97        221.34        24.27 o
   1   7   4         17.43         10.94         7.23 o
   2   7   4        120.91         94.60        17.22 o
   3   7   4         64.43         53.22        16.01 o
   4   7   4        104.86         98.69         8.96 o
   5   7   4        106.92        132.96        16.53 o
   6   7   4          0.90          1.92         2.69 o
   7   7   4         76.20         62.76         5.64 o
   8   7   4         16.25         21.17         3.34 o
   9   7   4         24.25         24.88         2.94 o
 -12   8   4          3.33          1.76         2.08 o
 -11   8   4        100.62        114.10         7.08 o
 -10   8   4         73.49         89.99         9.88 o
  -9   8   4         12.71         22.80         6.11 o
  -8   8   4        480.25        455.19        16.56 o
  -7   8   4        739.09        740.92        37.11 o
  -6   8   4        146.11        127.11        12.02 o
  -5   8   4        536.42        437.36        20.25 o
  -4   8   4        192.76        202.73        17.12 o
  -3   8   4       1554.63       1474.60        46.43 o
  -2   8   4          9.75          2.04         5.35 o
  -1   8   4         19.08          1.01         4.60 o
   0   8   4          1.06          0.05         7.54 o
   1   8   4         12.01         18.10        10.86 o
   2   8   4          7.94          0.35         9.88 o
   3   8   4        271.37        240.28         8.07 o
   4   8   4        373.63        385.14        12.76 o
   5   8   4          9.86         12.46         4.94 o
   6   8   4         81.15         92.61         9.56 o
   7   8   4        147.55        151.23         7.80 o
   8   8   4         14.84         10.84         2.59 o
 -12   9   4          4.04          4.01         3.27 o
 -11   9   4         39.58         34.77         6.02 o
 -10   9   4          0.04          2.46         4.33 o
  -9   9   4          8.36         14.13         5.08 o
  -8   9   4        252.00        225.13         8.97 o
  -7   9   4         34.50         40.69         4.12 o
  -6   9   4        111.81        114.10        11.69 o
  -5   9   4       1261.48       1164.30        46.97 o
  -4   9   4       1489.86       1517.97        48.75 o
  -3   9   4         76.24         80.98        11.60 o
  -2   9   4         32.49         43.00        10.89 o
  -1   9   4        798.84        853.39        52.47 o
   0   9   4        230.41        182.36        26.63 o
   1   9   4        308.48        312.97        34.52 o
   2   9   4        102.15        101.54         6.90 o
   3   9   4        241.80        231.15        11.83 o
   4   9   4        204.79        195.66         9.74 o
   5   9   4        151.68        152.89         8.76 o
   6   9   4         25.93         31.96         6.21 o
   7   9   4          6.71          8.77         3.95 o
 -12  10   4          3.22          0.01         2.84 o
 -11  10   4          0.28          0.28         3.23 o
 -10  10   4         11.98         10.25         4.43 o
  -9  10   4         24.88         30.13         6.22 o
  -8  10   4          2.30          1.60         2.85 o
  -7  10   4        131.70        118.43         6.76 o
  -6  10   4        112.22         98.86         8.04 o
  -5  10   4        317.12        308.17        13.48 o
  -4  10   4        174.32        156.57         9.90 o
  -3  10   4         95.37         78.52         7.27 o
  -2  10   4        323.43        314.10        23.32 o
  -1  10   4        137.92        125.53         7.14 o
   0  10   4         56.48         68.13         5.78 o
   1  10   4        227.46        209.99         9.41 o
   2  10   4          3.80          6.83         3.67 o
   3  10   4         34.76         33.91         3.88 o
   4  10   4          2.86          1.20         3.06 o
   5  10   4          4.06          0.58         3.97 o
   6  10   4          3.15          0.94         3.27 o
   7  10   4         11.10          8.67         3.42 o
 -11  11   4          3.02          2.08         2.86 o
 -10  11   4          0.73          4.62         3.44 o
  -9  11   4         15.86         16.86         2.66 o
  -8  11   4         24.63         22.28         3.74 o
  -7  11   4        119.96        116.51        14.43 o
  -6  11   4         50.73         49.08         7.39 o
  -5  11   4          9.94         12.05         3.83 o
  -4  11   4         48.62         50.68         4.61 o
  -3  11   4        274.17        266.58        12.03 o
  -2  11   4         10.18         15.07         4.28 o
  -1  11   4         43.86         37.60         3.85 o
   0  11   4        678.79        637.13        16.88 o
   1  11   4         47.00         59.00         5.98 o
   2  11   4         11.02          8.07         3.25 o
   3  11   4         64.94         71.51         5.98 o
   4  11   4         75.68         83.96        11.24 o
   5  11   4          7.91          9.46         4.07 o
   6  11   4          0.65          0.01         2.78 o
 -10  12   4          0.27          0.43         2.52 o
  -9  12   4         67.88         74.92         4.43 o
  -8  12   4         30.18         32.36         4.07 o
  -7  12   4         36.96         23.15         5.79 o
  -6  12   4         14.07         13.88         4.83 o
  -5  12   4         44.54         42.68         7.31 o
  -4  12   4          2.32          2.59         3.26 o
  -3  12   4         52.52         52.79         5.33 o
  -2  12   4         16.58         11.74         3.34 o
  -1  12   4        183.64        183.01        13.11 o
   0  12   4          8.19          5.44         4.68 o
   1  12   4          9.04          4.39         4.67 o
   2  12   4         30.69         26.12         3.84 o
   3  12   4         51.82         55.44         4.90 o
   4  12   4          1.70          0.01         3.44 o
 -10  13   4         32.68         30.23         3.99 o
  -9  13   4          0.52          1.32         2.07 o
  -8  13   4         33.11         34.47         4.11 o
  -7  13   4          0.20          0.10         3.49 o
  -6  13   4         15.96          8.99         4.50 o
  -5  13   4          2.81          0.01         3.00 o
  -4  13   4         85.21         86.57         6.48 o
  -3  13   4         19.55         17.33         3.82 o
  -2  13   4         11.88         10.01         4.88 o
  -1  13   4          1.45          1.90         4.49 o
   0  13   4         22.92         18.43         5.31 o
   1  13   4          4.16          0.00         4.05 o
   2  13   4          0.99          0.39         2.29 o
   3  13   4         44.99         41.77         3.81 o
  -8  14   4          3.19          0.00         3.04 o
  -7  14   4          9.82         11.40         2.98 o
  -6  14   4          6.10          9.51         4.12 o
  -5  14   4         32.38         43.07         4.45 o
  -4  14   4          1.49          0.80         3.55 o
  -3  14   4         29.30         35.07         6.28 o
  -2  14   4         13.22         15.90         5.37 o
  -1  14   4         41.22         44.55         6.66 o
   0  14   4          1.39          3.03         4.05 o
   1  14   4          1.30          1.20         3.79 o
  -6  15   4         22.17         19.42         4.25 o
  -5  15   4          6.63          5.61         2.25 o
  -4  15   4         75.85         87.22         5.17 o
  -3  15   4         49.07         54.46         4.15 o
  -2  15   4         15.02         16.21         4.60 o
  -1  15   4         22.02         19.24         4.61 o
   0 -16   5         22.83         31.56         3.23 o
   1 -16   5          1.17          2.82         2.23 o
   2 -16   5         13.84          8.97         3.79 o
   3 -16   5         11.37          7.76         3.77 o
   4 -16   5          4.17          3.26         3.11 o
   5 -16   5          5.37          5.55         2.28 o
   6 -16   5          0.03          1.30         1.89 o
  -2 -15   5          1.66          8.77         3.76 o
  -1 -15   5         37.89         46.81         4.57 o
   0 -15   5         10.32         12.42         3.17 o
   1 -15   5         22.27         21.75         3.56 o
   2 -15   5         18.84         18.53         5.21 o
   3 -15   5          0.15          0.07         2.41 o
   4 -15   5        103.11        108.30         6.55 o
   5 -15   5         24.77         23.22         6.32 o
   6 -15   5          4.77          6.10         2.70 o
   7 -15   5         21.59         25.49         3.22 o
   8 -15   5         10.19         10.34         4.64 o
  -4 -14   5         29.09         27.34         5.25 o
  -3 -14   5          0.03          5.56         4.48 o
  -2 -14   5          0.20          0.68         3.80 o
  -1 -14   5         51.06         58.97         5.15 o
   0 -14   5         35.92         36.08         4.53 o
   1 -14   5          0.08          1.91         2.97 o
   2 -14   5         85.68         73.26         8.61 o
   3 -14   5        125.22        131.13         7.73 o
   4 -14   5          3.10          5.64         3.86 o
   5 -14   5         20.65         25.67         7.09 o
   6 -14   5          0.25          0.00         2.11 o
   7 -14   5          0.86          0.00         2.30 o
   8 -14   5         26.21         34.73         5.63 o
   9 -14   5          6.13          7.12         2.15 o
  -5 -13   5         45.87         52.21         6.59 o
  -4 -13   5        167.63        188.47        12.04 o
  -3 -13   5          1.66         13.53         7.29 o
  -2 -13   5         79.95         89.38        17.34 o
  -1 -13   5          1.45          2.78         3.23 o
   0 -13   5         40.86         32.10         5.36 o
   1 -13   5         30.86         23.83         4.23 o
   2 -13   5          4.56          2.58         4.11 o
   3 -13   5        149.56        181.96        13.19 o
   4 -13   5        148.92        130.57        11.55 o
   5 -13   5          0.38          0.00         3.18 o
   6 -13   5          3.09          3.98         2.86 o
   7 -13   5         21.54         22.07         3.92 o
   8 -13   5          2.27          1.51         3.64 o
   9 -13   5         21.59         17.86         4.58 o
  10 -13   5          2.38          0.66         1.83 o
  -6 -12   5         24.97         12.48         4.85 o
  -5 -12   5        149.09        171.61        16.61 o
  -4 -12   5         46.79         57.50         5.90 o
  -3 -12   5          6.59         15.68         4.48 o
  -2 -12   5         98.87        102.82         6.21 o
  -1 -12   5        163.98        175.05         7.55 o
   0 -12   5          1.12          2.99         2.99 o
   1 -12   5        272.55        276.57        11.52 o
   2 -12   5        241.95        262.76         9.39 o
   3 -12   5        265.41        254.44        21.43 o
   4 -12   5        195.90        217.19        10.13 o
   5 -12   5         18.87         15.39         3.32 o
   6 -12   5          8.02          5.11         2.95 o
   7 -12   5         52.96         49.82         4.28 o
   8 -12   5        121.46        140.21         6.34 o
   9 -12   5         10.79         17.23         3.08 o
  10 -12   5          0.26          7.09         3.60 o
  -7 -11   5          0.00          4.93         3.69 o
  -6 -11   5         30.08         36.01         6.08 o
  -5 -11   5         24.12         29.71         2.91 o
  -4 -11   5        323.80        337.85         8.92 o
  -3 -11   5         44.98         51.11         4.10 o
  -2 -11   5        484.24        486.61        10.37 o
  -1 -11   5        839.72        812.39        15.79 o
   0 -11   5       1213.70       1240.06        25.32 o
   1 -11   5        142.12        131.77         8.01 o
   2 -11   5          7.22         13.67         7.32 o
   3 -11   5         92.39         91.74         7.28 o
   4 -11   5         58.13         64.19         6.57 o
   5 -11   5         14.80         12.61         2.54 o
   6 -11   5         77.56         84.57         5.70 o
   7 -11   5         15.07          9.99         3.48 o
   8 -11   5         73.14         69.96         4.81 o
   9 -11   5         28.97         25.42         3.19 o
  10 -11   5          6.80          5.12         4.03 o
  11 -11   5          2.59          1.92         2.80 o
  -8 -10   5         83.78         91.14         7.86 o
  -7 -10   5          9.48          5.84         4.50 o
  -6 -10   5         42.41         43.01         3.78 o
  -5 -10   5        445.11        444.37         8.88 o
  -4 -10   5         17.65         11.98         2.81 o
  -3 -10   5         30.40         27.66         3.92 o
  -2 -10   5         91.10        115.16         4.94 o
  -1 -10   5         17.06         13.89         5.44 o
   0 -10   5        401.30        362.65        68.36 o
   1 -10   5         10.75          9.30         5.26 o
   2 -10   5        160.42        162.22        16.34 o
   3 -10   5         56.30         44.66         9.90 o
   4 -10   5          1.16          3.52         5.06 o
   5 -10   5         86.09        103.25        10.89 o
   6 -10   5        134.47        114.70         5.45 o
   7 -10   5         33.57         30.34         4.04 o
   8 -10   5         28.73         26.82         6.71 o
   9 -10   5         13.92         14.48         2.88 o
  10 -10   5          0.09          3.25         3.46 o
  11 -10   5         11.05         13.86         2.34 o
  -9  -9   5          6.81         11.67         4.16 o
  -8  -9   5          5.58         15.71         3.18 o
  -7  -9   5          1.22          5.18         2.20 o
  -6  -9   5          7.98          7.56         2.78 o
  -5  -9   5        469.01        448.43         8.76 o
  -4  -9   5          6.39          1.21         2.11 o
  -3  -9   5        117.51        129.21        21.42 o
  -2  -9   5        651.92        747.74        32.55 o
  -1  -9   5         20.35         17.48         6.29 o
   0  -9   5        135.27        108.25        17.28 o
   1  -9   5        437.66        419.94        24.14 o
   2  -9   5        445.29        474.64        25.53 o
   3  -9   5         19.21         10.50         6.07 o
   4  -9   5        382.18        371.33        18.26 o
   5  -9   5         47.68         53.58         7.60 o
   6  -9   5         22.60         28.49         9.46 o
   7  -9   5         27.07         28.12         4.02 o
   8  -9   5          0.93          1.36         2.60 o
   9  -9   5          1.35          1.61         2.16 o
  10  -9   5         17.30         25.08         3.77 o
  11  -9   5          4.76          7.41         2.01 o
  12  -9   5          6.23          9.90         3.17 o
  -9  -8   5          0.17          2.38         2.54 o
  -8  -8   5        108.91        107.61         7.17 o
  -7  -8   5         21.48         18.21         3.25 o
  -6  -8   5         44.28         35.15         3.85 o
  -5  -8   5        130.11        124.74         5.32 o
  -4  -8   5         37.67         36.19        11.74 o
  -3  -8   5        141.42        136.30        21.41 o
  -2  -8   5        301.32        261.86        25.18 o
  -1  -8   5       1313.41       1281.68        54.75 o
   0  -8   5        280.00        340.01        28.07 o
   1  -8   5        131.54         92.85        15.73 o
   2  -8   5         36.87         23.13         9.90 o
   3  -8   5        312.19        297.92        15.78 o
   4  -8   5         10.37          3.45         3.78 o
   5  -8   5        408.66        377.47        18.78 o
   6  -8   5          0.05          1.25         4.72 o
   7  -8   5          1.14          3.47        11.46 o
   8  -8   5        128.77        123.27         5.87 o
   9  -8   5         24.83         15.01         2.87 o
  10  -8   5          6.00          5.55         2.63 o
  11  -8   5          0.87          2.57         2.16 o
  12  -8   5          0.19          0.41         1.79 o
 -10  -7   5          2.11          3.53         2.60 o
  -9  -7   5         65.17         56.51        14.33 o
  -8  -7   5          6.44          5.45         3.25 o
  -7  -7   5        231.92        251.42        11.53 o
  -6  -7   5          2.00          1.47         2.35 o
  -5  -7   5         11.89         24.05        12.05 o
  -4  -7   5        380.26        399.35        34.56 o
  -3  -7   5        171.15        161.44        20.69 o
  -2  -7   5         55.01         43.32         9.92 o
  -1  -7   5         17.48         22.40         7.48 o
   0  -7   5       1622.50       1708.38        58.26 o
   1  -7   5        516.79        490.79        31.52 o
   2  -7   5         30.56         22.06         5.44 o
   3  -7   5        241.15        182.77        11.21 o
   4  -7   5        240.74        267.98        13.73 o
   5  -7   5         27.39         34.46         6.55 o
   6  -7   5          8.15         12.03         7.66 o
   7  -7   5        301.99        282.44        30.34 o
   8  -7   5         12.42         12.24         2.42 o
   9  -7   5         26.00         21.13         3.84 o
  10  -7   5          8.23          6.59         2.99 o
  11  -7   5          0.14          0.52         3.51 o
  12  -7   5          1.13          0.51         2.17 o
 -11  -6   5          8.07         12.04         2.59 o
 -10  -6   5          1.59          0.07         2.87 o
  -9  -6   5         58.85         47.09         4.15 o
  -8  -6   5        423.86        405.00        11.24 o
  -7  -6   5        195.71        187.83         9.36 o
  -6  -6   5         49.11         39.81        13.44 o
  -5  -6   5       1819.14       1851.51        74.40 o
  -4  -6   5          0.47          0.29         7.34 o
  -3  -6   5        147.68        213.49        25.12 o
  -2  -6   5         15.99         18.41         7.05 o
  -1  -6   5       1207.76       1230.62        45.47 o
   0  -6   5       1490.40       1241.98        46.52 o
   1  -6   5        457.74        422.13        26.63 o
   2  -6   5         41.05         30.95         6.20 o
   3  -6   5        215.01        248.87        15.61 o
   4  -6   5         10.90         22.23         4.85 o
   5  -6   5        176.49        152.89        13.26 o
   6  -6   5        304.02        313.99        29.18 o
   7  -6   5        162.21        159.59        22.55 o
   8  -6   5        561.39        531.38        13.97 o
   9  -6   5          1.16          3.30         2.43 o
  10  -6   5          3.40          6.75         4.53 o
  11  -6   5         10.82          8.14         4.04 o
  12  -6   5          0.28          0.00         3.26 o
 -11  -5   5          8.92         12.26         3.00 o
 -10  -5   5         10.39          5.21         2.93 o
  -9  -5   5          0.15          0.00         3.42 o
  -8  -5   5        144.99        132.04         6.51 o
  -7  -5   5         10.81          8.08         2.95 o
  -6  -5   5         58.10         66.72        15.12 o
  -5  -5   5       1333.93       1392.89        60.75 o
  -4  -5   5          4.77          3.50         4.23 o
  -3  -5   5        407.54        508.19        17.08 o
  -2  -5   5       8013.06       8473.57       127.85 o
  -1  -5   5       2006.21       2154.07        48.67 o
   0  -5   5        232.53        236.78        18.98 o
   1  -5   5          1.70         10.08         2.64 o
   2  -5   5        221.00        218.38        12.03 o
   3  -5   5          4.98         12.45         4.26 o
   4  -5   5       1387.37       1406.83        28.17 o
   5  -5   5         28.68         24.90         9.76 o
   6  -5   5        461.90        497.19        35.89 o
   7  -5   5        683.27        703.36        31.26 o
   8  -5   5        241.00        255.75        28.04 o
   9  -5   5         65.44         65.98        11.48 o
  10  -5   5          1.63          2.12         3.56 o
  11  -5   5         36.38         34.60         6.56 o
  12  -5   5          4.08          4.92         3.61 o
 -12  -4   5         20.81         36.20         4.76 o
 -11  -4   5         12.86         13.28         3.06 o
 -10  -4   5         28.74         35.54         3.69 o
  -9  -4   5          4.75          4.45         2.42 o
  -8  -4   5        275.97        258.58        11.06 o
  -7  -4   5          3.29          0.00         7.68 o
  -6  -4   5         10.88         13.57         9.06 o
  -5  -4   5       2447.71       2435.83        55.46 o
  -4  -4   5        106.02         94.80        10.27 o
  -3  -4   5       1280.81       1308.18        31.58 o
  -2  -4   5        517.14        598.85        17.93 o
  -1  -4   5        294.07        292.63        10.31 o
   0  -4   5       1946.55       1953.91        32.66 o
   1  -4   5         75.86         95.85         5.44 o
   2  -4   5        818.66        747.03        16.20 o
   3  -4   5         11.86         11.16         4.33 o
   4  -4   5        243.36        255.41        11.11 o
   5  -4   5        520.97        619.57        35.89 o
   6  -4   5         23.04         36.34        11.71 o
   7  -4   5        969.01       1049.17        54.25 o
   8  -4   5        443.06        475.75        27.41 o
   9  -4   5         80.49         66.56         7.07 o
  10  -4   5         20.94         18.86         5.48 o
  11  -4   5         17.55         25.70         5.85 o
  12  -4   5          8.06         11.40         4.12 o
 -12  -3   5         10.20         10.17         3.41 o
 -11  -3   5         12.57         10.82         2.45 o
 -10  -3   5         46.84         35.06         3.72 o
  -9  -3   5         81.64         64.59         4.72 o
  -8  -3   5         12.39          1.59         2.48 o
  -7  -3   5        385.65        380.40        23.29 o
  -6  -3   5        348.52        425.87        18.34 o
  -5  -3   5       1422.80       1443.27        30.73 o
  -4  -3   5        587.86        660.08        23.30 o
  -3  -3   5        152.27        204.95         9.07 o
  -2  -3   5        352.68        364.98        10.40 o
  -1  -3   5          8.85         22.48         3.16 o
   0  -3   5         16.37         26.55         2.91 o
   1  -3   5       1680.62       1962.69        27.01 o
   2  -3   5        441.08        445.13        14.17 o
   3  -3   5         51.65         70.30        12.37 o
   4  -3   5       1425.52       1495.02        36.18 o
   5  -3   5        144.43        170.14        20.13 o
   6  -3   5         30.02         67.96        13.76 o
   7  -3   5         17.26         21.98        10.58 o
   8  -3   5        205.68        211.30        41.61 o
   9  -3   5         12.24          8.07         3.94 o
  10  -3   5          4.98          4.28         4.00 o
  11  -3   5        105.65        110.82        10.10 o
  12  -3   5          2.80          3.96         3.38 o
 -12  -2   5         15.31         13.42         4.19 o
 -11  -2   5         30.39         26.46         3.92 o
 -10  -2   5         29.48         28.08         4.37 o
  -9  -2   5         95.84         65.84         5.24 o
  -8  -2   5        744.98        734.21        47.12 o
  -7  -2   5          8.37         15.56        12.92 o
  -6  -2   5         90.19         94.68         9.04 o
  -5  -2   5       2002.23       1939.62        34.89 o
  -4  -2   5        312.98        307.09        12.11 o
  -3  -2   5       2566.07       2851.80        30.51 o
  -2  -2   5        853.82        864.93        15.87 o
  -1  -2   5       5172.75       5874.20        33.81 o
   0  -2   5       2292.00       2200.51        37.69 o
   1  -2   5        374.63        340.08        10.59 o
   2  -2   5        112.08        118.22         5.71 o
   3  -2   5       1900.18       1755.60        39.20 o
   4  -2   5         92.03        155.45        17.29 o
   5  -2   5        996.83        982.76        44.96 o
   6  -2   5         10.66         23.36         9.26 o
   7  -2   5          0.51          1.42         7.00 o
   8  -2   5         91.80         62.36        11.28 o
   9  -2   5         29.55         33.46         5.13 o
  10  -2   5          8.17          6.57         4.18 o
  11  -2   5          0.57          5.12         4.08 o
  12  -2   5         11.91         11.56         3.63 o
 -12  -1   5         11.88         10.22         2.32 o
 -11  -1   5         10.29          9.08         2.96 o
 -10  -1   5          3.56          7.04         3.17 o
  -9  -1   5        376.04        398.00        13.36 o
  -8  -1   5         11.88         18.70         6.60 o
  -7  -1   5        642.73        629.79        28.88 o
  -6  -1   5          7.59          6.97         5.85 o
  -5  -1   5       1323.38       1477.54        27.51 o
  -4  -1   5          4.92          4.76         2.68 o
  -3  -1   5         18.72         33.21         3.11 o
  -2  -1   5       1039.86       1112.20        15.41 o
  -1  -1   5        278.27        396.53        11.34 o
   0  -1   5       5187.88       5865.85        48.87 o
   1  -1   5        150.87        232.22        10.62 o
   2  -1   5       3222.06       3180.13        35.80 o
   3  -1   5        315.37        284.63        15.22 o
   4  -1   5        803.41        894.06        40.51 o
   5  -1   5         26.28         50.54        10.64 o
   6  -1   5        142.81        131.65        18.81 o
   7  -1   5        458.53        532.69        38.88 o
   8  -1   5         64.10         71.31        11.62 o
   9  -1   5        260.79        266.07        12.97 o
  10  -1   5          0.21          0.04         3.80 o
  11  -1   5          6.38          7.66         2.61 o
  12  -1   5          3.02          0.01         2.68 o
 -13   0   5          5.31          4.67         2.46 o
 -12   0   5          7.41          3.33         2.50 o
 -11   0   5         18.09         15.14         4.72 o
 -10   0   5         37.62         47.26         4.90 o
  -9   0   5        372.54        360.07        11.88 o
  -8   0   5        690.70        608.08        41.85 o
  -7   0   5         88.02         80.13        10.12 o
  -6   0   5         51.72         60.58         9.62 o
  -5   0   5         31.51         26.96         5.89 o
  -4   0   5        735.29        822.75        33.21 o
  -3   0   5        171.64        204.61         9.97 o
  -2   0   5         46.96         44.88         4.08 o
  -1   0   5       2516.72       2130.30        24.05 o
   0   0   5        122.70        104.93        14.04 o
   1   0   5        261.57        238.36         9.98 o
   2   0   5        468.37        532.64        24.18 o
   3   0   5        182.35        274.53        14.37 o
   4   0   5       1187.34       1008.84        31.58 o
   5   0   5        365.61        277.08        25.49 o
   6   0   5          0.55          0.01         7.26 o
   7   0   5          9.93         13.20         8.58 o
   8   0   5        613.04        608.09        31.64 o
   9   0   5         29.71         17.98         5.09 o
  10   0   5         11.25          7.78         2.73 o
  11   0   5         10.31         11.25         2.69 o
  12   0   5          5.80          6.39         2.01 o
 -13   1   5          0.03          0.72         2.00 o
 -12   1   5          0.20          0.17         2.89 o
 -11   1   5          1.59          5.26         3.62 o
 -10   1   5         98.68        109.95        33.45 o
  -9   1   5         44.16         41.12         7.14 o
  -8   1   5         79.97         89.87        11.81 o
  -7   1   5        157.22        123.13        12.84 o
  -6   1   5        446.44        517.31        22.73 o
  -5   1   5          2.75          7.94         6.87 o
  -4   1   5       1905.36       1675.28        35.47 o
  -3   1   5          1.88          3.50         1.91 o
  -2   1   5         41.89         90.77         7.21 o
  -1   1   5       2124.14       2083.80        34.58 o
   0   1   5         68.41         60.24         4.88 o
   1   1   5       1464.77       1374.70        26.97 o
   2   1   5       1567.69       1201.83        26.07 o
   3   1   5        165.28        227.34        13.29 o
   4   1   5          2.47         20.07         8.85 o
   5   1   5         30.26         68.66        28.81 o
   6   1   5         32.10         39.85        11.49 o
   7   1   5         89.73         69.43        15.61 o
   8   1   5        348.78        386.29        15.04 o
   9   1   5         51.94         51.07         7.62 o
  10   1   5          2.94          2.14         3.08 o
  11   1   5         47.18         48.06         6.39 o
 -13   2   5         37.73         36.37         3.68 o
 -12   2   5          4.06          1.08         3.23 o
 -11   2   5          2.60          1.48         3.46 o
 -10   2   5          0.46          0.29         3.31 o
  -9   2   5        513.83        485.99        13.71 o
  -8   2   5        230.72        270.78        27.72 o
  -7   2   5         55.00         62.80        13.86 o
  -6   2   5       1355.55       1364.08        52.26 o
  -5   2   5       1971.88       2087.97        42.56 o
  -4   2   5        409.48        473.04        22.35 o
  -3   2   5         38.02         32.17         3.02 o
  -2   2   5          9.55          9.55         2.12 o
  -1   2   5        378.34        402.99         8.33 o
   0   2   5       2998.82       3337.27        45.70 o
   1   2   5       1871.68       1973.25        34.75 o
   2   2   5        615.64        823.26        24.78 o
   3   2   5        776.41       1126.83        30.33 o
   4   2   5        842.45        843.60        44.69 o
   5   2   5         50.72         64.45         9.78 o
   6   2   5        123.98        147.34        19.69 o
   7   2   5          1.45          5.77         9.20 o
   8   2   5         22.61         17.33         4.34 o
   9   2   5         10.33         18.05         5.08 o
  10   2   5          0.60          0.83         3.08 o
  11   2   5          4.34          4.80         3.24 o
 -13   3   5          6.88          7.55         2.53 o
 -12   3   5         44.32         49.47         7.19 o
 -11   3   5          8.35          3.24         3.72 o
 -10   3   5         10.48         11.67         3.23 o
  -9   3   5          0.06          0.99         2.34 o
  -8   3   5        189.51        174.55        22.29 o
  -7   3   5         24.74         53.14        12.82 o
  -6   3   5       1284.38       1552.20        48.92 o
  -5   3   5          6.32          8.63         5.02 o
  -4   3   5        143.71        123.91        11.60 o
  -3   3   5         17.42         15.19         2.75 o
  -2   3   5          8.31          8.50         2.69 o
  -1   3   5       2529.38       2465.19        32.32 o
   0   3   5        615.64        685.03        17.61 o
   1   3   5        505.37        445.71        16.11 o
   2   3   5       3399.87       3638.20        54.14 o
   3   3   5          2.77          0.41         8.01 o
   4   3   5          2.10         20.70         9.81 o
   5   3   5        481.89        506.55        38.06 o
   6   3   5        259.19        254.87        27.18 o
   7   3   5        134.60        117.15        10.92 o
   8   3   5        124.67        154.35        12.28 o
   9   3   5         30.25         33.17         4.71 o
  10   3   5         15.93         14.92         4.62 o
  11   3   5         35.48         47.07         5.70 o
 -13   4   5         20.14         21.93         4.54 o
 -12   4   5         37.18         38.43         6.55 o
 -11   4   5         48.94         59.05         5.57 o
 -10   4   5         68.10         64.34         5.59 o
  -9   4   5        150.43        153.73         7.89 o
  -8   4   5          1.61         18.09        10.09 o
  -7   4   5        120.68         89.87        11.62 o
  -6   4   5         21.03         28.10         7.25 o
  -5   4   5       1152.28       1296.34        37.23 o
  -4   4   5        480.81        471.38        19.56 o
  -3   4   5       2951.65       3310.59        42.38 o
  -2   4   5        117.31        144.27         8.21 o
  -1   4   5        145.58        187.59        11.61 o
   0   4   5        954.83       1125.40        22.12 o
   1   4   5          0.49          9.64         6.44 o
   2   4   5         49.04         90.06        15.46 o
   3   4   5        677.35        654.06        40.54 o
   4   4   5        208.78        255.46        27.46 o
   5   4   5        287.42        282.02        29.68 o
   6   4   5         15.76         14.44         3.83 o
   7   4   5        279.70        268.38        14.56 o
   8   4   5         24.93         37.22         6.78 o
   9   4   5          6.23          9.09         2.94 o
  10   4   5         62.88         71.19         7.55 o
 -13   5   5         27.32         25.17         4.71 o
 -12   5   5         51.00         56.01         5.06 o
 -11   5   5         34.84         38.35         4.58 o
 -10   5   5         97.10         99.34         7.20 o
  -9   5   5         52.87         49.94         4.81 o
  -8   5   5          0.30          2.59         6.23 o
  -7   5   5         10.46          5.99         5.23 o
  -6   5   5        392.24        353.57        35.69 o
  -5   5   5         28.87         46.12         7.69 o
  -4   5   5        484.85        498.73        18.32 o
  -3   5   5        694.48        719.32        21.40 o
  -2   5   5         72.23         48.98         6.22 o
  -1   5   5       2444.12       2675.60        38.31 o
   0   5   5        935.39        772.80        40.13 o
   1   5   5        148.24        149.29        18.85 o
   2   5   5       1154.92       1218.12        55.49 o
   3   5   5        719.46        664.41        44.12 o
   4   5   5        667.56        641.52        45.86 o
   5   5   5        135.18        106.49        19.47 o
   6   5   5          0.04          1.20         3.65 o
   7   5   5          0.56          0.00         3.82 o
   8   5   5         10.45          7.62         2.76 o
   9   5   5         12.37          8.38         2.70 o
  10   5   5          7.82          9.71         3.65 o
 -13   6   5          5.43          3.91         3.16 o
 -12   6   5         41.31         42.29         4.60 o
 -11   6   5          1.96          1.05         2.36 o
 -10   6   5        113.62        100.66         7.48 o
  -9   6   5         15.70         12.88         3.09 o
  -8   6   5        147.92        112.62        14.28 o
  -7   6   5         38.79         26.53         8.82 o
  -6   6   5        512.08        448.11        24.63 o
  -5   6   5          1.82          4.90         4.22 o
  -4   6   5         11.79         13.78         4.37 o
  -3   6   5        457.39        431.55        17.60 o
  -2   6   5        256.84        242.18        12.97 o
  -1   6   5         14.67          4.26         4.24 o
   0   6   5        450.40        386.26        31.53 o
   1   6   5        170.12        197.99        23.89 o
   2   6   5         14.58          6.20         7.80 o
   3   6   5        180.13        180.95        23.55 o
   4   6   5       1196.00       1198.94        63.92 o
   5   6   5        331.73        314.02        21.48 o
   6   6   5         13.91         18.07         5.35 o
   7   6   5         53.69         50.95         5.39 o
   8   6   5         82.49         78.17         5.92 o
   9   6   5          0.12          0.21         1.96 o
 -13   7   5          3.71          5.53         2.66 o
 -12   7   5          1.96          0.45         2.20 o
 -11   7   5          1.98          6.60         2.76 o
 -10   7   5         79.46         86.31         6.65 o
  -9   7   5        175.44        140.56         7.31 o
  -8   7   5         41.29         35.91         5.61 o
  -7   7   5         38.72         34.88        12.44 o
  -6   7   5        298.02        311.23        17.31 o
  -5   7   5        776.27        596.40        22.82 o
  -4   7   5       1237.07       1377.63        33.28 o
  -3   7   5        463.66        441.00        18.21 o
  -2   7   5        173.07        226.92        16.41 o
  -1   7   5        242.12        243.07        16.88 o
   0   7   5          5.79          3.17         8.32 o
   1   7   5         94.58         96.82        18.56 o
   2   7   5        163.50        168.27        23.88 o
   3   7   5        385.52        373.52        37.11 o
   4   7   5          0.11          1.91         3.28 o
   5   7   5        271.58        227.63        13.58 o
   6   7   5          0.14          0.05         2.35 o
   7   7   5         11.29          7.83         2.82 o
   8   7   5         53.79         60.34         4.89 o
   9   7   5         17.01         12.88         2.29 o
 -12   8   5          0.00          0.57         3.15 o
 -11   8   5         23.45         25.44         3.81 o
 -10   8   5         51.12         49.37         7.79 o
  -9   8   5        358.22        357.43        18.55 o
  -8   8   5        406.33        428.93        18.55 o
  -7   8   5         92.14        110.09         6.55 o
  -6   8   5         25.61         24.69         7.08 o
  -5   8   5        739.32        724.11        29.53 o
  -4   8   5       1624.29       1548.09        69.46 o
  -3   8   5       1307.40       1164.50        69.87 o
  -2   8   5         15.63         19.78         8.43 o
  -1   8   5        127.17        114.21        19.80 o
   0   8   5        496.72        487.97        39.19 o
   1   8   5          0.11          3.96         8.77 o
   2   8   5         42.07         66.52        16.57 o
   3   8   5        114.52         86.86         5.35 o
   4   8   5         63.23         64.05         5.49 o
   5   8   5          1.16          2.66         3.51 o
   6   8   5         88.93         68.86         8.45 o
   7   8   5        143.06        152.00         7.41 o
   8   8   5          3.09          5.09         5.02 o
 -12   9   5         37.86         45.71         5.84 o
 -11   9   5         15.27         15.49         4.72 o
 -10   9   5         60.78         63.00         8.24 o
  -9   9   5         47.82         64.17         8.53 o
  -8   9   5        577.56        494.68        14.79 o
  -7   9   5         43.53         53.15         4.61 o
  -6   9   5         22.39         27.86         4.17 o
  -5   9   5       1769.03       1598.85        53.75 o
  -4   9   5       1030.40        923.08        91.87 o
  -3   9   5        408.04        381.35        25.03 o
  -2   9   5        950.17        842.91        40.81 o
  -1   9   5        782.04        802.87        52.85 o
   0   9   5         92.25         89.06        18.74 o
   1   9   5         72.09         67.84         5.91 o
   2   9   5        110.22        140.26         8.00 o
   3   9   5          6.59          7.95         5.18 o
   4   9   5         54.05         45.26         4.93 o
   5   9   5         47.83         35.97         6.13 o
   6   9   5         25.22         16.17         4.82 o
   7   9   5          0.09          0.01         3.45 o
 -12  10   5          0.03          0.01         3.07 o
 -11  10   5         32.95         38.35         5.80 o
 -10  10   5          4.08          4.50         3.68 o
  -9  10   5         20.26         13.81         4.85 o
  -8  10   5         27.13         31.90         4.41 o
  -7  10   5         49.62         48.63         5.31 o
  -6  10   5         68.86         67.32         8.38 o
  -5  10   5          0.92          1.41         3.67 o
  -4  10   5         42.24         51.32         4.65 o
  -3  10   5          5.85          3.07         3.03 o
  -2  10   5        493.20        494.64        13.78 o
  -1  10   5        311.04        314.89        10.68 o
   0  10   5        268.21        254.86        10.36 o
   1  10   5        475.65        449.95        13.65 o
   2  10   5          1.77          7.83         5.31 o
   3  10   5          0.20          4.78         4.80 o
   4  10   5         86.29        101.03         5.51 o
   5  10   5         20.20         14.50         4.58 o
   6  10   5         25.03         23.84         4.82 o
 -11  11   5         37.86         42.38         5.59 o
 -10  11   5          3.29          0.63         2.87 o
  -9  11   5          3.17          6.99         2.21 o
  -8  11   5         59.27         63.64         4.57 o
  -7  11   5         74.79         79.42         9.15 o
  -6  11   5        307.22        328.21        17.26 o
  -5  11   5          1.63          7.69         4.94 o
  -4  11   5        252.07        233.97         9.24 o
  -3  11   5         31.26         23.47         3.74 o
  -2  11   5         12.87         23.95         4.20 o
  -1  11   5         15.25          3.22         4.69 o
   0  11   5        307.72        286.78        16.43 o
   1  11   5         73.61         69.77         9.28 o
   2  11   5          5.81          7.33         3.25 o
   3  11   5        186.32        196.29         9.06 o
   4  11   5        104.17        122.92         6.77 o
   5  11   5         24.65         12.71         3.98 o
 -10  12   5          4.18          6.71         2.99 o
  -9  12   5        124.70        130.21         6.71 o
  -8  12   5         66.12         83.25         4.76 o
  -7  12   5          0.11          0.01         3.89 o
  -6  12   5         22.31         19.27         5.89 o
  -5  12   5         58.77         61.34         8.48 o
  -4  12   5         52.58         43.11         7.95 o
  -3  12   5          7.43          7.91         3.06 o
  -2  12   5          1.30          0.01         4.66 o
  -1  12   5         16.29          9.79         5.32 o
   0  12   5         33.76         40.11         7.26 o
   1  12   5         38.48         31.56         6.37 o
   2  12   5         41.57         33.89         4.20 o
   3  12   5         30.16         29.77         3.89 o
   4  12   5          6.85          6.73         3.30 o
  -9  13   5         11.14         14.47         3.85 o
  -8  13   5        108.14        113.67         9.02 o
  -7  13   5          0.21          1.84         2.82 o
  -6  13   5         21.25         18.77         5.30 o
  -5  13   5          1.47          0.01         3.88 o
  -4  13   5         48.81         62.45         7.45 o
  -3  13   5          8.24          7.89         4.88 o
  -2  13   5          0.01          1.45         2.41 o
  -1  13   5          0.87          4.57         4.73 o
   0  13   5         48.29         55.33         7.76 o
   1  13   5          0.00          0.01         3.92 o
   2  13   5          2.83          0.02         3.84 o
   3  13   5         32.58         37.00         3.28 o
  -8  14   5         10.57         10.34         3.39 o
  -7  14   5          0.31          0.01         3.01 o
  -6  14   5          0.22          0.02         3.67 o
  -5  14   5         39.93         45.33         6.36 o
  -4  14   5          8.76          6.14         2.70 o
  -3  14   5          9.31         10.67         3.19 o
  -2  14   5          0.58          0.85         4.02 o
  -1  14   5         25.52         29.52         5.60 o
   0  14   5          0.21          0.01         3.73 o
   1  14   5          0.16          0.01         3.26 o
  -5  15   5         14.54         18.16         3.82 o
  -4  15   5         48.95         56.22         7.32 o
  -3  15   5          9.35         13.68         3.91 o
  -2  15   5          0.48          2.44         3.31 o
   1 -16   6          1.66          2.09         2.12 o
   2 -16   6          2.73          2.08         3.22 o
   3 -16   6         19.60         22.94         4.78 o
   4 -16   6          0.05          0.51         1.93 o
   5 -16   6         30.72         35.73         3.48 o
  -2 -15   6         33.42         52.90         6.32 o
  -1 -15   6         16.49          7.63         4.88 o
   0 -15   6         18.63         17.68         3.18 o
   1 -15   6          0.27          0.01         2.65 o
   2 -15   6          2.53          3.38         3.68 o
   3 -15   6         16.64         16.60         3.17 o
   4 -15   6         86.06         96.20         7.02 o
   5 -15   6          9.89         11.98         3.07 o
   6 -15   6          8.40          9.82         2.77 o
   7 -15   6          6.15          4.40         2.20 o
  -4 -14   6         58.72         76.07         6.81 o
  -3 -14   6          0.03          3.43         4.53 o
  -2 -14   6          2.13          5.45         4.16 o
  -1 -14   6          3.24          2.27         2.75 o
   0 -14   6          1.67          1.44         3.16 o
   1 -14   6          5.14          0.07         3.06 o
   2 -14   6         94.39         94.21         6.65 o
   3 -14   6        119.68        125.00        10.39 o
   4 -14   6          1.58          1.64         3.81 o
   5 -14   6         19.11         23.98         3.70 o
   6 -14   6          8.78          9.72         2.84 o
   7 -14   6          1.06          0.95         1.96 o
   8 -14   6         22.84         26.13         5.28 o
   9 -14   6          2.64          2.49         1.99 o
  -5 -13   6         12.76         20.45         4.75 o
  -4 -13   6        181.93        216.78        23.14 o
  -3 -13   6          0.18          7.54         8.76 o
  -2 -13   6         36.18         35.56        15.28 o
  -1 -13   6         55.71         65.54         8.59 o
   0 -13   6          0.30          5.12         3.80 o
   1 -13   6         55.47         49.44         7.65 o
   2 -13   6         63.09         74.85         8.43 o
   3 -13   6        118.15        111.88        10.08 o
   4 -13   6        101.01        119.47         7.20 o
   5 -13   6         14.72          8.44         3.57 o
   6 -13   6          9.75          9.41         2.55 o
   7 -13   6         27.84         36.66         3.52 o
   8 -13   6          0.49          0.01         2.78 o
   9 -13   6         17.89         16.12         4.18 o
  10 -13   6          0.05          0.89         1.58 o
  -6 -12   6         41.12         46.41         5.70 o
  -5 -12   6        239.90        273.77         9.95 o
  -4 -12   6         69.72         69.95        12.37 o
  -3 -12   6         51.15         50.47         7.42 o
  -2 -12   6         10.49         14.86         5.02 o
  -1 -12   6        421.76        462.60        11.83 o
   0 -12   6          2.18          3.94         4.55 o
   1 -12   6        191.17        211.79         9.28 o
   2 -12   6        265.32        271.91        13.04 o
   3 -12   6          2.62          6.52         4.44 o
   4 -12   6        550.81        534.77        12.14 o
   5 -12   6          3.25          5.26         5.15 o
   6 -12   6          1.98          0.12         2.73 o
   7 -12   6        119.68        112.82         7.55 o
   8 -12   6         50.59         52.88         4.39 o
   9 -12   6          1.61          2.10         2.45 o
  10 -12   6          0.10          6.11         3.47 o
  -7 -11   6          5.79         13.31         4.35 o
  -6 -11   6         20.84         24.28         2.80 o
  -5 -11   6         25.78         31.68         3.33 o
  -4 -11   6        133.34        124.76         6.59 o
  -3 -11   6         11.09         18.18         3.27 o
  -2 -11   6         58.78         75.23         5.21 o
  -1 -11   6          1.82          4.97         2.95 o
   0 -11   6          0.56          2.09         3.06 o
   1 -11   6        717.11        670.24        15.36 o
   2 -11   6        201.78        186.17         6.77 o
   3 -11   6        138.60        132.20         9.83 o
   4 -11   6         89.45         98.29         7.14 o
   5 -11   6         33.99         30.05         3.51 o
   6 -11   6          1.13          0.68         2.62 o
   7 -11   6          9.58         10.84         3.16 o
   8 -11   6          3.49          0.05         3.25 o
   9 -11   6          0.66          1.71         2.23 o
  10 -11   6         16.51         18.63         4.45 o
  11 -11   6          5.80          3.35         2.63 o
  -8 -10   6         60.29         56.07         6.45 o
  -7 -10   6          9.86         12.23         3.11 o
  -6 -10   6         32.49         36.70         3.38 o
  -5 -10   6        781.38        842.82        12.20 o
  -4 -10   6        272.61        310.62         8.63 o
  -3 -10   6        129.80        148.53         5.97 o
  -2 -10   6        617.22        606.26        11.48 o
  -1 -10   6          0.34          3.32         5.85 o
   0 -10   6        503.29        500.50        82.15 o
   1 -10   6        145.77        165.08        16.44 o
   2 -10   6         39.60         39.16         9.63 o
   3 -10   6        142.45        136.67        15.20 o
   4 -10   6         10.44         10.34         5.79 o
   5 -10   6        148.53        145.22         7.06 o
   6 -10   6         11.18          7.56         2.16 o
   7 -10   6         66.24         55.90         5.25 o
   8 -10   6         28.43         21.42         3.89 o
   9 -10   6          3.14          1.78         2.92 o
  10 -10   6         13.02         17.30         4.45 o
  11 -10   6          4.56          4.80         1.77 o
  -9  -9   6          9.29         12.14         4.31 o
  -8  -9   6         30.79         30.66         3.74 o
  -7  -9   6         15.27         13.42         2.58 o
  -6  -9   6         34.44         37.10         4.77 o
  -5  -9   6         71.73         63.79         4.16 o
  -4  -9   6         32.09         27.90         3.14 o
  -3  -9   6         33.17         31.41         5.94 o
  -2  -9   6        986.22        919.81        51.02 o
  -1  -9   6         14.08          1.94         6.38 o
   0  -9   6         12.61          0.05         6.15 o
   1  -9   6        135.24        129.88        19.34 o
   2  -9   6        164.24        137.53        14.67 o
   3  -9   6         80.00         77.91        11.51 o
   4  -9   6        538.15        563.55        29.53 o
   5  -9   6          5.39          5.08         4.00 o
   6  -9   6          0.20          0.62         2.23 o
   7  -9   6         21.68         15.78         2.66 o
   8  -9   6          0.54          0.01         3.30 o
   9  -9   6         12.93          7.84         2.28 o
  10  -9   6          0.06          3.13         3.52 o
  11  -9   6          1.03          1.86         2.00 o
  -9  -8   6          1.44          4.66         2.97 o
  -8  -8   6         97.99        102.86         7.97 o
  -7  -8   6         86.41         92.12         5.61 o
  -6  -8   6         45.81         42.97         3.80 o
  -5  -8   6        180.98        178.57         5.57 o
  -4  -8   6         27.95         36.84        12.96 o
  -3  -8   6          2.85          0.04         8.93 o
  -2  -8   6         11.33          6.20         6.60 o
  -1  -8   6        109.87         67.32        14.73 o
   0  -8   6         19.92         23.72         9.56 o
   1  -8   6          2.10          3.66         5.72 o
   2  -8   6         25.57         38.72        12.27 o
   3  -8   6        155.14        138.12        18.09 o
   4  -8   6         30.72         40.50         6.54 o
   5  -8   6         64.10         77.10         8.55 o
   6  -8   6          0.82          0.05         6.91 o
   7  -8   6          0.37          4.30         2.18 o
   8  -8   6        167.59        159.23         6.72 o
   9  -8   6          8.01          8.93         2.49 o
  10  -8   6          3.57          3.00         3.42 o
  11  -8   6          6.06          4.84         2.48 o
  12  -8   6          1.27          0.01         2.68 o
 -10  -7   6         30.94         37.94         4.06 o
  -9  -7   6         87.33         83.66         5.04 o
  -8  -7   6          4.94          1.14         2.74 o
  -7  -7   6        189.97        160.63         6.29 o
  -6  -7   6         53.11         51.80         3.54 o
  -5  -7   6         20.56         21.24        10.12 o
  -4  -7   6        157.60        142.58        22.01 o
  -3  -7   6        317.60        349.06        31.86 o
  -2  -7   6          0.78          0.14         5.04 o
  -1  -7   6          4.24          3.82         6.71 o
   0  -7   6         10.60          0.03         8.56 o
   1  -7   6        115.66        127.28        17.48 o
   2  -7   6        314.78        299.20        25.73 o
   3  -7   6         21.06         21.32         5.40 o
   4  -7   6       1420.94       1480.08        33.97 o
   5  -7   6         18.85         26.20         5.66 o
   6  -7   6         61.58         64.54        14.70 o
   7  -7   6        449.51        517.39        40.42 o
   8  -7   6          0.11          0.84         2.12 o
   9  -7   6         38.75         33.96         4.43 o
  10  -7   6          3.86          3.06         2.52 o
  11  -7   6          0.60          0.72         3.27 o
  12  -7   6          1.46          1.26         1.83 o
 -11  -6   6          1.43          5.41         3.24 o
 -10  -6   6          2.50          4.10         2.34 o
  -9  -6   6        241.06        251.41        11.76 o
  -8  -6   6        130.84        133.46         6.61 o
  -7  -6   6        103.39        104.99         6.15 o
  -6  -6   6         41.56         41.02         6.51 o
  -5  -6   6        716.34        804.79        48.12 o
  -4  -6   6          0.43          1.81         4.93 o
  -3  -6   6        568.17        514.80        29.19 o
  -2  -6   6       1122.57       1370.36        51.17 o
  -1  -6   6        220.90        253.70        22.64 o
   0  -6   6        257.41        238.21        22.08 o
   1  -6   6        435.25        389.88        26.77 o
   2  -6   6        545.96        645.54        23.90 o
   3  -6   6        134.79        125.02        10.64 o
   4  -6   6        130.42        120.13         9.60 o
   5  -6   6        123.42        118.22        17.39 o
   6  -6   6         91.86        101.12        17.74 o
   7  -6   6        160.78        117.74        20.26 o
   8  -6   6        242.66        240.07         9.84 o
   9  -6   6         34.69         34.96         4.51 o
  10  -6   6          0.23          0.04         2.37 o
  11  -6   6          4.03          9.48         4.18 o
  12  -6   6          2.04          3.45         3.05 o
 -11  -5   6         28.85         39.70         4.05 o
 -10  -5   6          8.90          8.23         3.86 o
  -9  -5   6          9.03          4.33         2.58 o
  -8  -5   6         81.25         56.66         4.69 o
  -7  -5   6          0.01          0.83         2.34 o
  -6  -5   6         88.12         62.02        14.78 o
  -5  -5   6        312.78        316.09        20.20 o
  -4  -5   6         84.11        124.34        12.47 o
  -3  -5   6         32.26         42.89         9.88 o
  -2  -5   6       2565.56       3112.48        55.45 o
  -1  -5   6       1282.61       1509.86        49.91 o
   0  -5   6        322.51        372.18        16.48 o
   1  -5   6        334.36        403.28        26.54 o
   2  -5   6        808.61        879.36        25.57 o
   3  -5   6        337.18        328.65        17.08 o
   4  -5   6        626.11        738.81        21.61 o
   5  -5   6          3.27          2.68         5.88 o
   6  -5   6        338.27        350.24        30.71 o
   7  -5   6        356.72        371.07        33.55 o
   8  -5   6        126.25        133.07         7.08 o
   9  -5   6          1.77          0.87         2.17 o
  10  -5   6         22.62         26.56         6.21 o
  11  -5   6         30.33         35.20         6.21 o
  12  -5   6          4.02          1.44         3.00 o
 -11  -4   6         70.42         68.19         6.23 o
 -10  -4   6         63.97         63.15         4.63 o
  -9  -4   6         24.23         20.91         3.31 o
  -8  -4   6        213.53        195.08         7.79 o
  -7  -4   6         70.66         66.91        17.04 o
  -6  -4   6         70.19         42.86         8.32 o
  -5  -4   6       2021.29       2212.39        72.52 o
  -4  -4   6         29.76         32.14         6.77 o
  -3  -4   6        472.08        497.44        20.86 o
  -2  -4   6        391.04        479.99        18.38 o
  -1  -4   6        835.61        999.84        23.60 o
   0  -4   6      12580.66      13513.96        86.29 o
   1  -4   6       1297.14       1368.42        22.10 o
   2  -4   6        853.35        936.15        26.49 o
   3  -4   6       2204.54       2002.13        79.10 o
   4  -4   6          2.11         13.12         8.32 o
   5  -4   6        210.69        209.24        22.99 o
   6  -4   6          9.85          4.19         6.57 o
   7  -4   6        475.99        428.75        36.23 o
   8  -4   6        175.96        151.01         7.75 o
   9  -4   6         12.44         18.32         4.03 o
  10  -4   6         59.26         54.49         8.22 o
  11  -4   6         15.51         16.30         4.92 o
  12  -4   6         18.34         28.46         5.00 o
 -11  -3   6          1.98          6.41         2.28 o
 -10  -3   6         33.66         37.06         3.86 o
  -9  -3   6        136.64        110.81         6.11 o
  -8  -3   6          2.58          0.00         2.77 o
  -7  -3   6        331.65        342.96        31.94 o
  -6  -3   6        828.81        887.70        36.57 o
  -5  -3   6       2059.31       2304.73        50.01 o
  -4  -3   6       1562.24       1535.96        38.40 o
  -3  -3   6        482.67        514.89        19.07 o
  -2  -3   6       7280.18       7603.67        64.27 o
  -1  -3   6        855.20        768.89        25.81 o
   0  -3   6         70.43         74.53         7.92 o
   1  -3   6       1290.81       1281.02        21.12 o
   2  -3   6        301.49        355.29        15.68 o
   3  -3   6          4.90          0.15         4.21 o
   4  -3   6        560.48        508.56        21.51 o
   5  -3   6         85.55         58.13        12.00 o
   6  -3   6          2.27          0.22         8.22 o
   7  -3   6         23.91         19.58         7.85 o
   8  -3   6         24.71         17.47         6.69 o
   9  -3   6         33.20         30.23         5.37 o
  10  -3   6          1.56          2.12         3.77 o
  11  -3   6         80.37        104.32         9.70 o
  12  -3   6          0.19          0.00         3.39 o
 -12  -2   6          5.04          6.87         4.10 o
 -11  -2   6          4.32          5.79         2.89 o
 -10  -2   6         29.10         26.82         4.37 o
  -9  -2   6          6.40          5.16         2.51 o
  -8  -2   6        638.21        605.71        44.85 o
  -7  -2   6         20.71         25.40        10.55 o
  -6  -2   6        112.25        101.27        17.46 o
  -5  -2   6        626.48        765.01        27.04 o
  -4  -2   6         51.99         73.45         6.46 o
  -3  -2   6        108.52        113.17         7.52 o
  -2  -2   6        460.18        567.31        16.57 o
  -1  -2   6        912.95        911.67        21.21 o
   0  -2   6          0.63          9.40         4.24 o
   1  -2   6        626.79        666.22        22.01 o
   2  -2   6         35.93         54.29         4.52 o
   3  -2   6        684.40        722.46        24.48 o
   4  -2   6        987.57        998.36        42.81 o
   5  -2   6        414.32        428.08        30.70 o
   6  -2   6         88.34        108.35        18.20 o
   7  -2   6          3.71          0.38         7.47 o
   8  -2   6        278.14        294.47        31.34 o
   9  -2   6          0.78          0.01         4.36 o
  10  -2   6          8.02          7.71         3.86 o
  11  -2   6          0.57          5.31         3.71 o
  12  -2   6          4.31          3.15         2.64 o
 -12  -1   6          0.59          1.20         1.91 o
 -11  -1   6          5.59          6.00         2.20 o
 -10  -1   6         52.38         43.64         4.71 o
  -9  -1   6        284.22        316.91        11.43 o
  -8  -1   6         23.19         23.39        11.36 o
  -7  -1   6        484.18        485.95        37.97 o
  -6  -1   6          3.83          1.98         5.93 o
  -5  -1   6        168.86        143.69        22.69 o
  -4  -1   6       1600.76       1580.33        36.18 o
  -3  -1   6          2.14          6.30         5.58 o
  -2  -1   6       2764.62       3128.57        30.02 o
  -1  -1   6        124.19        155.64         8.01 o
   0  -1   6        311.14        282.75        10.49 o
   1  -1   6        379.51        284.67        10.25 o
   2  -1   6         34.18         49.80         5.27 o
   3  -1   6       2734.46       2895.70       114.10 o
   4  -1   6         70.57         46.47        10.41 o
   5  -1   6         12.95         20.86         9.80 o
   6  -1   6          1.11          0.89         5.79 o
   7  -1   6        443.43        457.53        37.42 o
   8  -1   6         31.62         53.68        14.77 o
   9  -1   6         14.06         13.44         5.07 o
  10  -1   6          0.90          0.01         4.08 o
  11  -1   6          0.93          0.28         2.05 o
  12  -1   6          8.10          6.12         2.52 o
 -13   0   6          0.49          1.41         2.78 o
 -12   0   6          0.41          1.06         2.23 o
 -11   0   6         26.38         25.67         3.90 o
 -10   0   6          2.88          1.70         2.31 o
  -9   0   6        398.90        378.89        12.26 o
  -8   0   6        645.42        701.97        47.96 o
  -7   0   6         27.33         24.70         9.28 o
  -6   0   6         88.51        106.95        14.68 o
  -5   0   6        918.63        831.60        37.63 o
  -4   0   6        721.54        723.14        32.74 o
  -3   0   6         33.04         37.49         4.89 o
  -2   0   6          0.25          0.32         2.09 o
  -1   0   6       1161.26       1375.62        22.15 o
   0   0   6        183.02        190.55         5.91 o
   1   0   6        610.96        620.85        19.86 o
   2   0   6        655.77        566.07        19.53 o
   3   0   6       1116.79       1206.52        44.14 o
   4   0   6        445.32        538.99        22.88 o
   5   0   6         11.66         13.74         6.96 o
   6   0   6         22.33         17.94         9.31 o
   7   0   6        312.78        210.14        25.72 o
   8   0   6        183.25        201.27        15.04 o
   9   0   6         55.32         42.82         7.22 o
  10   0   6          0.96          0.00         3.10 o
  11   0   6         32.11         38.10         9.41 o
 -13   1   6          0.13          2.75         1.93 o
 -12   1   6          0.45          0.01         2.54 o
 -11   1   6          4.54          8.60         4.25 o
 -10   1   6         80.68         66.42         8.41 o
  -9   1   6          2.48          2.81         3.47 o
  -8   1   6        107.74         86.95        16.48 o
  -7   1   6        197.33        177.64        21.48 o
  -6   1   6          0.68          4.83         7.18 o
  -5   1   6          2.48          0.00         6.13 o
  -4   1   6        115.63         98.12        12.26 o
  -3   1   6       1804.72       1613.33        32.23 o
  -2   1   6       1297.94       1564.89        33.78 o
  -1   1   6        134.20        100.27         3.95 o
   0   1   6          4.07          3.85         2.66 o
   1   1   6       1768.14       1798.07        77.30 o
   2   1   6        241.39        375.40        17.87 o
   3   1   6        258.80        177.75        13.78 o
   4   1   6        381.89        356.47        29.54 o
   5   1   6        409.04        449.11        27.89 o
   6   1   6        121.90        119.70        19.58 o
   7   1   6          3.90          1.04         8.16 o
   8   1   6          0.72          1.41         2.30 o
   9   1   6         92.72         83.39         6.24 o
  10   1   6          1.26          0.00         3.48 o
  11   1   6         34.88         36.42         5.45 o
 -13   2   6         36.68         38.13         3.76 o
 -12   2   6          3.07          0.90         3.25 o
 -11   2   6         18.18         15.96         4.71 o
 -10   2   6          0.20          1.17         2.36 o
  -9   2   6        245.06        231.71         9.75 o
  -8   2   6        312.98        278.70        28.45 o
  -7   2   6        399.86        375.51        31.38 o
  -6   2   6        780.69        640.97        37.36 o
  -5   2   6       1849.60       1890.25        60.30 o
  -4   2   6         11.38          8.92         5.47 o
  -3   2   6        348.97        325.27        11.26 o
  -2   2   6      13551.57      13467.48       131.13 o
  -1   2   6        377.28        320.33         9.17 o
   0   2   6       1919.62       1874.43        37.23 o
   1   2   6        762.87        981.61        38.14 o
   2   2   6       1554.76       1876.76        39.64 o
   3   2   6         29.92         17.20         5.84 o
   4   2   6         40.81         54.39        13.04 o
   5   2   6         96.65         81.52        11.52 o
   6   2   6        172.05        101.29        18.20 o
   7   2   6        191.04        176.43        24.54 o
   8   2   6         51.39         46.80         7.27 o
   9   2   6          4.16          2.96         3.78 o
  10   2   6          4.21          4.87         3.68 o
  11   2   6          1.69          1.20         2.56 o
 -13   3   6         11.40         11.75         3.10 o
 -12   3   6         42.21         47.31         6.96 o
 -11   3   6          3.51          2.21         2.42 o
 -10   3   6          1.46          2.84         2.61 o
  -9   3   6         21.37         18.90         4.24 o
  -8   3   6         17.55         26.22        10.81 o
  -7   3   6        532.45        524.04        37.00 o
  -6   3   6        811.62        766.18        30.12 o
  -5   3   6        293.61        305.62        18.44 o
  -4   3   6         21.15         18.67         3.77 o
  -3   3   6        179.94        159.87         8.11 o
  -2   3   6       1070.27       1320.59        25.46 o
  -1   3   6       2578.10       2737.93        33.40 o
   0   3   6       1188.44       1070.07        24.20 o
   1   3   6         15.00         20.88         5.11 o
   2   3   6          0.64          3.02         4.31 o
   3   3   6        515.85        477.24        35.88 o
   4   3   6         75.52        112.36        18.53 o
   5   3   6        276.87        262.74        29.51 o
   6   3   6         16.27         31.07        11.02 o
   7   3   6         76.00         78.27        12.42 o
   8   3   6        145.94        129.32        11.68 o
   9   3   6         24.02         15.25         4.80 o
  10   3   6          0.27          0.13         3.01 o
 -13   4   6          9.47         11.91         3.94 o
 -12   4   6         59.21         66.00         5.24 o
 -11   4   6         81.83         73.15         6.03 o
 -10   4   6         24.34         19.63         3.71 o
  -9   4   6         44.73         47.08         4.92 o
  -8   4   6        181.41        200.04        25.50 o
  -7   4   6        287.09        377.42        22.75 o
  -6   4   6        201.08        162.21        14.98 o
  -5   4   6        129.74        112.01         8.76 o
  -4   4   6        140.44        114.85         8.18 o
  -3   4   6        267.04        373.39        14.64 o
  -2   4   6       1404.53       1474.30        42.02 o
  -1   4   6        135.28        229.45        11.40 o
   0   4   6       4640.92       5199.21        67.11 o
   1   4   6        527.99        807.69        26.76 o
   2   4   6         18.35          6.48         8.02 o
   3   4   6         53.16         60.16        14.44 o
   4   4   6        180.31        139.00        22.09 o
   5   4   6        134.21        125.27        21.66 o
   6   4   6         33.15         25.08         8.49 o
   7   4   6         27.00         30.75         6.24 o
   8   4   6          0.41          0.01         3.43 o
   9   4   6          6.81          4.97         2.40 o
  10   4   6         22.88         22.34         4.48 o
 -13   5   6         22.92         24.99         4.49 o
 -12   5   6         15.12         21.74         3.57 o
 -11   5   6         20.18         27.08         4.10 o
 -10   5   6          6.90          4.72         2.83 o
  -9   5   6        508.26        517.53        14.84 o
  -8   5   6          7.22         15.39        11.45 o
  -7   5   6         14.18         10.80         5.75 o
  -6   5   6          7.53          4.92         4.69 o
  -5   5   6         93.20         69.87         7.91 o
  -4   5   6          7.71          5.94         4.06 o
  -3   5   6       1092.16       1236.09        28.27 o
  -2   5   6        237.23        253.82        12.88 o
  -1   5   6       1225.93       1360.77        29.25 o
   0   5   6         51.81         94.26        16.26 o
   1   5   6        120.63         81.68        16.03 o
   2   5   6        670.29        660.19        42.79 o
   3   5   6        730.48        773.60        47.93 o
   4   5   6        377.22        330.02        33.05 o
   5   5   6        188.72        230.63        29.46 o
   6   5   6          0.64          7.34        14.49 o
   7   5   6          6.92          3.91         3.67 o
   8   5   6          1.12          1.31         2.50 o
   9   5   6         16.88         18.26         2.99 o
 -13   6   6          0.01          0.00         2.58 o
 -12   6   6         15.81         17.45         3.11 o
 -11   6   6          0.11          1.46         2.39 o
 -10   6   6        219.23        211.14         9.94 o
  -9   6   6        240.29        238.67        10.84 o
  -8   6   6        152.28        156.43         7.83 o
  -7   6   6        233.16        234.98        19.48 o
  -6   6   6         18.10         17.00         7.25 o
  -5   6   6        406.55        358.03        17.90 o
  -4   6   6          0.07          0.08         4.09 o
  -3   6   6         66.13         86.01         8.49 o
  -2   6   6         35.04         24.47         6.20 o
  -1   6   6        159.77        197.60        16.77 o
   0   6   6        170.25        190.80        22.90 o
   1   6   6         31.48         30.60        11.43 o
   2   6   6         97.37         73.17        17.43 o
   3   6   6          1.72          0.40         9.59 o
   4   6   6        690.45        749.91        24.50 o
   5   6   6        109.48         92.20         8.79 o
   6   6   6          4.38          4.18         3.52 o
   7   6   6        114.35        142.45        11.56 o
   8   6   6         57.91         61.07         4.38 o
   9   6   6          2.29          1.25         1.74 o
 -12   7   6         12.47         11.75         3.99 o
 -11   7   6          0.15          1.29         2.44 o
 -10   7   6        198.10        198.08         9.71 o
  -9   7   6          7.07          1.90         2.91 o
  -8   7   6         49.76         34.87         5.24 o
  -7   7   6        393.20        346.37        19.29 o
  -6   7   6          1.23          2.52         4.90 o
  -5   7   6        376.43        396.50        21.71 o
  -4   7   6        289.05        321.92        17.16 o
  -3   7   6        818.02        828.57        26.64 o
  -2   7   6         24.66         29.70         7.27 o
  -1   7   6          8.05          0.79         7.34 o
   0   7   6         26.34         22.58        11.57 o
   1   7   6          2.03          2.28         9.37 o
   2   7   6         55.18         40.53        14.06 o
   3   7   6        198.03        195.29        15.67 o
   4   7   6          0.27          5.14         4.04 o
   5   7   6         67.87         53.99         7.47 o
   6   7   6          5.05          2.85         2.62 o
   7   7   6          0.35          0.17         2.23 o
   8   7   6         73.24         54.35        10.69 o
 -12   8   6          0.00          4.29         3.14 o
 -11   8   6         14.18         14.86         4.53 o
 -10   8   6          5.69          8.59         4.22 o
  -9   8   6         88.13        105.08        10.33 o
  -8   8   6         19.62         13.28         5.56 o
  -7   8   6         67.60         73.55         5.13 o
  -6   8   6        806.35        736.45        28.16 o
  -5   8   6        425.97        475.02        37.21 o
  -4   8   6        413.40        409.30        25.44 o
  -3   8   6        910.79        895.13        36.26 o
  -2   8   6        173.83        179.07        18.06 o
  -1   8   6        246.20        246.90        29.03 o
   0   8   6        353.22        323.01        34.26 o
   1   8   6          7.43         17.18         9.19 o
   2   8   6         12.77         11.04         4.26 o
   3   8   6          0.03          1.33         2.97 o
   4   8   6         13.20          9.19         3.32 o
   5   8   6          4.07          4.27         3.64 o
   6   8   6         39.86         30.83         5.75 o
   7   8   6         44.39         37.56         5.86 o
   8   8   6          0.05          0.93         2.41 o
 -12   9   6         65.76         81.36         7.24 o
 -11   9   6         11.72         17.62         4.58 o
 -10   9   6         94.35        105.51         9.95 o
  -9   9   6         38.07         38.55         6.82 o
  -8   9   6        366.87        371.10        11.57 o
  -7   9   6        207.06        215.80         8.37 o
  -6   9   6        392.06        403.23        23.70 o
  -5   9   6       2274.77       2123.29        34.60 o
  -4   9   6        192.69        172.16        10.52 o
  -3   9   6        140.25        126.03        14.97 o
  -2   9   6        319.29        282.12        32.22 o
  -1   9   6        390.49        424.13        19.68 o
   0   9   6        482.92        454.26        17.94 o
   1   9   6         35.34         36.08         8.22 o
   2   9   6        204.68        206.87        12.75 o
   3   9   6          0.69          6.07         5.33 o
   4   9   6          0.22          1.72         2.90 o
   5   9   6          0.64          0.04         3.43 o
   6   9   6          0.20          0.00         3.65 o
   7   9   6          2.80          0.01         2.66 o
 -11  10   6         39.07         39.51         5.67 o
 -10  10   6         31.83         35.71         5.88 o
  -9  10   6         19.21         13.22         3.41 o
  -8  10   6         35.33         41.53         3.91 o
  -7  10   6          0.90          1.92         2.70 o
  -6  10   6          6.09          9.70         5.34 o
  -5  10   6        715.51        611.77        23.70 o
  -4  10   6          5.27          4.40         3.88 o
  -3  10   6        242.35        260.76         9.66 o
  -2  10   6        186.88        126.60         7.45 o
  -1  10   6         35.40         27.13         5.72 o
   0  10   6         74.32        103.25        18.50 o
   1  10   6        317.72        304.29        16.99 o
   2  10   6         11.04         19.32         6.06 o
   3  10   6          0.24          0.11         4.91 o
   4  10   6         57.32         47.55         4.95 o
   5  10   6         30.63         22.15         5.02 o
   6  10   6         27.03         22.44         4.33 o
 -11  11   6         31.68         33.00         4.57 o
 -10  11   6          0.13          1.65         2.96 o
  -9  11   6         58.76         52.07         4.70 o
  -8  11   6        228.44        225.20         7.85 o
  -7  11   6        171.79        182.39         9.12 o
  -6  11   6          1.55          2.93         4.41 o
  -5  11   6        130.69        123.50        11.19 o
  -4  11   6        100.80         84.11         6.65 o
  -3  11   6        398.44        403.78        13.38 o
  -2  11   6         19.12         12.00         5.04 o
  -1  11   6        188.03        205.57        13.76 o
   0  11   6         43.75         42.52         7.54 o
   1  11   6          9.38          9.23         5.22 o
   2  11   6         16.16         12.75         3.28 o
   3  11   6         76.33         58.81         5.19 o
   4  11   6        130.13        127.67        22.44 o
   5  11   6          9.45          3.89         2.96 o
 -10  12   6          6.87          8.89         2.94 o
  -9  12   6         61.30         74.02         4.96 o
  -8  12   6         24.65         28.15         5.79 o
  -7  12   6         57.71         47.27         7.13 o
  -6  12   6         22.86         26.27         4.11 o
  -5  12   6         96.57        114.45        10.63 o
  -4  12   6          2.84          5.49         4.42 o
  -3  12   6          1.80          3.66         3.09 o
  -2  12   6         54.17         73.07         6.48 o
  -1  12   6         51.61         54.52         8.24 o
   0  12   6         16.94         12.28         5.26 o
   1  12   6         49.22         41.40         7.07 o
   2  12   6         25.63         22.33         3.41 o
   3  12   6         22.05         19.68         4.36 o
  -9  13   6         24.45         26.08         4.15 o
  -8  13   6         77.53         89.94         7.81 o
  -7  13   6          3.64          2.16         3.44 o
  -6  13   6          0.45          0.82         3.80 o
  -5  13   6         31.68         20.64         5.31 o
  -4  13   6         89.41         89.81         6.17 o
  -3  13   6          7.91          3.28         3.69 o
  -2  13   6          3.23          3.38         4.96 o
  -1  13   6          5.16          5.24         4.35 o
   0  13   6         25.72         22.04         5.46 o
   1  13   6          3.35          0.01         3.81 o
   2  13   6          8.02          4.84         3.45 o
  -7  14   6          3.23          0.86         3.02 o
  -6  14   6          1.23          0.03         3.99 o
  -5  14   6         22.69         20.04         4.45 o
  -4  14   6          0.47          1.37         2.25 o
  -3  14   6         68.41         71.97        10.35 o
  -2  14   6          3.71          5.48         3.79 o
  -1  14   6          7.13          9.06         3.95 o
   0  14   6         36.70         45.58         5.62 o
   1 -16   7          0.10          5.34         2.13 o
   2 -16   7         13.83         18.18         4.08 o
   3 -16   7         41.67         47.25         6.11 o
   4 -16   7          2.01          5.45         3.13 o
  -2 -15   7         19.12         20.48         4.36 o
  -1 -15   7         19.49         15.97         4.35 o
   0 -15   7          4.65          5.87         2.54 o
   1 -15   7          6.25          4.76         2.57 o
   2 -15   7          0.86          0.02         4.16 o
   3 -15   7         33.71         31.46         6.05 o
   4 -15   7         81.99         88.09         7.96 o
   5 -15   7         13.27          9.26         3.34 o
   6 -15   7          1.32          0.36         1.55 o
   7 -15   7          6.55          6.49         2.15 o
  -4 -14   7         60.94         72.46         6.56 o
  -3 -14   7         41.22         51.45         6.65 o
  -2 -14   7          0.08          0.02         4.29 o
  -1 -14   7          4.37          0.30         2.86 o
   0 -14   7          7.50          7.71         3.03 o
   1 -14   7          2.31          1.50         3.22 o
   2 -14   7         50.01         50.45         6.52 o
   3 -14   7         40.09         47.58         6.88 o
   4 -14   7          3.18          3.32         2.45 o
   5 -14   7         29.49         31.51         3.95 o
   6 -14   7         10.05          8.77         2.84 o
   7 -14   7          0.00          0.00         2.45 o
   8 -14   7         18.21         14.12         4.09 o
  -5 -13   7          2.01         14.04         4.23 o
  -4 -13   7        212.64        242.53        17.35 o
  -3 -13   7          6.25         11.80         8.16 o
  -2 -13   7          9.82          6.91         7.88 o
  -1 -13   7         45.29         51.81         4.41 o
   0 -13   7          1.53          3.76         3.37 o
   1 -13   7         14.25         10.22         4.98 o
   2 -13   7         18.13         26.01         5.87 o
   3 -13   7         14.28         15.28         5.25 o
   4 -13   7        106.86         97.17         9.49 o
   5 -13   7         20.27         16.26         3.29 o
   6 -13   7          1.19          1.62         2.12 o
   7 -13   7          5.70          8.49         2.52 o
   8 -13   7          0.72          1.32         2.01 o
   9 -13   7         13.47         11.64         3.74 o
  -6 -12   7         69.11         83.88         8.96 o
  -5 -12   7        189.44        216.50         8.93 o
  -4 -12   7        104.90        101.80         7.06 o
  -3 -12   7         35.44         41.35         7.65 o
  -2 -12   7         16.22         17.16         4.26 o
  -1 -12   7        482.96        480.45        11.93 o
   0 -12   7        219.21        238.24        10.71 o
   1 -12   7         90.29         96.86         8.93 o
   2 -12   7        387.78        398.17        12.03 o
   3 -12   7         13.91         17.50         5.36 o
   4 -12   7        261.82        255.93        15.29 o
   5 -12   7          3.14          1.79         2.42 o
   6 -12   7          8.10          8.80         3.30 o
   7 -12   7        187.22        198.48         9.09 o
   8 -12   7         31.49         42.12         3.71 o
   9 -12   7          9.30          7.37         2.73 o
  10 -12   7          3.28          5.45         3.49 o
  -7 -11   7         17.04         20.91         4.66 o
  -6 -11   7          8.73         16.74         3.77 o
  -5 -11   7         18.52         14.06         2.88 o
  -4 -11   7        169.03        173.71         7.65 o
  -3 -11   7          0.07          1.44         3.65 o
  -2 -11   7        231.61        251.27         9.14 o
  -1 -11   7          7.43          7.11         4.39 o
   0 -11   7        225.19        213.70         8.77 o
   1 -11   7          0.62          5.34         3.00 o
   2 -11   7        535.96        487.79        12.79 o
   3 -11   7          5.47          4.83         3.58 o
   4 -11   7         33.79         32.71         7.37 o
   5 -11   7         16.54          8.57         2.85 o
   6 -11   7          1.39          0.69         2.22 o
   7 -11   7          0.06          2.62         2.94 o
   8 -11   7          2.00          0.02         3.26 o
   9 -11   7          0.11          0.63         2.07 o
  10 -11   7          9.21         14.34         4.00 o
  -8 -10   7          8.75         23.67         6.41 o
  -7 -10   7         62.34         69.78         4.54 o
  -6 -10   7          2.91          8.74         2.78 o
  -5 -10   7        227.59        232.24        13.84 o
  -4 -10   7         40.88         42.58         3.96 o
  -3 -10   7        295.68        299.65         9.43 o
  -2 -10   7       1599.93       1585.28        19.91 o
  -1 -10   7        629.00        663.19        13.55 o
   0 -10   7        128.58        132.76        21.96 o
   1 -10   7       1166.67       1183.00        43.87 o
   2 -10   7        779.93        762.99        35.47 o
   3 -10   7        324.86        323.60        23.39 o
   4 -10   7          6.99          8.13         2.97 o
   5 -10   7        183.37        186.27         8.42 o
   6 -10   7          0.85          0.24         2.18 o
   7 -10   7          8.40          6.27         2.44 o
   8 -10   7         30.86         26.73         4.18 o
   9 -10   7          4.61          1.64         2.99 o
  10 -10   7         12.57         14.05         4.42 o
  11 -10   7         13.63         15.11         5.08 o
  -9  -9   7         30.33         47.48         5.81 o
  -8  -9   7         13.76         17.00         3.80 o
  -7  -9   7         39.04         34.24         3.81 o
  -6  -9   7         41.63         49.69         5.81 o
  -5  -9   7          0.03          3.57         2.69 o
  -4  -9   7        284.01        274.86         9.22 o
  -3  -9   7          1.79          2.45         2.56 o
  -2  -9   7         49.57         63.54        14.07 o
  -1  -9   7         10.03         10.93         8.05 o
   0  -9   7         73.85         70.12        14.90 o
   1  -9   7         29.78         38.37        11.81 o
   2  -9   7        147.48        145.81        21.37 o
   3  -9   7          0.35          0.65         4.83 o
   4  -9   7        148.40        128.18        14.05 o
   5  -9   7        176.34        211.01        14.68 o
   6  -9   7          8.68         10.46         2.90 o
   7  -9   7        110.67        118.08         5.95 o
   8  -9   7         10.32         12.55        10.39 o
   9  -9   7         14.41         12.20         2.59 o
  10  -9   7          0.08          0.24         2.14 o
  11  -9   7          7.06          7.63         4.14 o
  -9  -8   7         52.34         56.96         4.95 o
  -8  -8   7        103.45        110.12         4.86 o
  -7  -8   7         67.75         57.50         5.80 o
  -6  -8   7          2.76          1.15         2.68 o
  -5  -8   7         37.68         39.60         3.43 o
  -4  -8   7         87.66         78.86         6.92 o
  -3  -8   7        208.66        168.15        23.40 o
  -2  -8   7          8.78          1.17         6.32 o
  -1  -8   7          0.53          4.69         6.63 o
   0  -8   7        325.58        252.93        26.12 o
   1  -8   7        415.37        394.18        32.16 o
   2  -8   7         54.24         18.87        10.20 o
   3  -8   7        143.24        151.74        22.12 o
   4  -8   7         42.07         41.26         6.91 o
   5  -8   7        162.11        160.01        13.02 o
   6  -8   7         45.89         22.51         9.99 o
   7  -8   7         30.31         26.90         3.15 o
   8  -8   7        183.69        182.41         7.29 o
   9  -8   7          0.47          0.01         2.44 o
  10  -8   7          1.21          0.36         2.14 o
  11  -8   7          1.26          2.97         2.05 o
 -10  -7   7         66.40         56.28         4.53 o
  -9  -7   7         20.81         23.87         3.27 o
  -8  -7   7         32.91         31.29         5.89 o
  -7  -7   7         70.19         65.44         4.93 o
  -6  -7   7         49.44         44.26         3.47 o
  -5  -7   7        123.90         97.88         7.22 o
  -4  -7   7        766.62        689.17        45.49 o
  -3  -7   7        132.13        126.25        19.17 o
  -2  -7   7         13.12         11.63         7.30 o
  -1  -7   7          1.06          0.02         7.34 o
   0  -7   7         42.30         41.30        11.39 o
   1  -7   7         41.27         39.36        10.69 o
   2  -7   7          6.88         17.76         7.84 o
   3  -7   7         41.36         24.06         6.16 o
   4  -7   7        289.44        323.44        15.72 o
   5  -7   7         34.64         40.74         8.32 o
   6  -7   7         84.14         81.71        17.07 o
   7  -7   7        396.74        418.46        10.33 o
   8  -7   7         24.19         25.19         3.21 o
   9  -7   7         36.28         28.26         4.29 o
  10  -7   7          7.78          5.79         2.68 o
  11  -7   7          0.00          4.11         2.21 o
  12  -7   7          2.13          1.64         1.69 o
 -10  -6   7         19.22         21.55         3.02 o
  -9  -6   7        136.07        133.06        10.35 o
  -8  -6   7          8.31         10.00         2.77 o
  -7  -6   7         22.84         18.56         3.12 o
  -6  -6   7         60.27         55.00         4.30 o
  -5  -6   7        802.52        801.09        34.64 o
  -4  -6   7          1.10          2.66         4.73 o
  -3  -6   7         50.91         36.80         7.12 o
  -2  -6   7        108.46        108.23        15.32 o
  -1  -6   7         55.55         61.32        11.88 o
   0  -6   7       1379.33       1424.66        54.02 o
   1  -6   7        145.51        196.31        20.00 o
   2  -6   7       1396.71       1462.02        53.89 o
   3  -6   7        168.26        166.95        14.07 o
   4  -6   7          1.38          0.62         3.44 o
   5  -6   7        284.56        256.94        26.53 o
   6  -6   7          2.57          6.66         6.77 o
   7  -6   7        345.64        404.58        36.16 o
   8  -6   7        135.17        125.14         7.10 o
   9  -6   7         36.76         27.66         4.21 o
  10  -6   7          0.91          1.24         2.46 o
  11  -6   7          2.53          1.44         3.30 o
  12  -6   7          6.14          5.46         3.16 o
 -11  -5   7         73.39         55.11         6.28 o
 -10  -5   7          3.19          6.94         3.28 o
  -9  -5   7          3.33          9.74         2.90 o
  -8  -5   7          4.50          5.55         2.56 o
  -7  -5   7         13.27         10.72         2.82 o
  -6  -5   7        154.61        137.79        20.85 o
  -5  -5   7        798.35        810.18        51.83 o
  -4  -5   7        682.64        585.46        26.71 o
  -3  -5   7        406.10        347.41        19.29 o
  -2  -5   7        787.95        872.66        29.32 o
   0  -5   7        147.45        186.25        12.42 o
   1  -5   7          3.94         39.09         6.55 o
   2  -5   7       1694.69       2023.03        40.92 o
   3  -5   7        651.26        674.99        24.96 o
   4  -5   7        294.94        272.23        16.80 o
   5  -5   7        296.62        330.74        29.17 o
   6  -5   7        455.69        444.33        36.06 o
   7  -5   7         81.42        107.10        19.57 o
   8  -5   7         77.03         68.85         5.09 o
   9  -5   7         11.82         10.53         3.17 o
  10  -5   7          6.99          5.09         2.66 o
  11  -5   7         11.93         12.87         4.60 o
  12  -5   7          0.74          1.51         3.00 o
 -11  -4   7        118.47        133.34        21.98 o
 -10  -4   7          7.98         10.14         2.73 o
  -9  -4   7          0.98          0.75         2.33 o
  -8  -4   7        301.81        285.90         9.51 o
  -7  -4   7        182.00        175.17         8.43 o
  -6  -4   7         94.19         85.66        16.56 o
  -5  -4   7        749.13        823.56        32.13 o
  -4  -4   7         85.52        103.12        11.11 o
  -3  -4   7       2654.77       2875.97        50.96 o
  -2  -4   7       2245.92       2524.90        46.67 o
  -1  -4   7        100.84        145.14         9.01 o
   0  -4   7        148.19        221.15        18.64 o
   1  -4   7        149.55        148.38        10.68 o
   2  -4   7          2.37          4.24         4.38 o
   3  -4   7        648.33        786.82        26.92 o
   4  -4   7        252.05        204.06        14.68 o
   5  -4   7        295.21        292.75        27.43 o
   6  -4   7         99.74         77.81        15.30 o
   7  -4   7         10.76          2.79         7.86 o
   8  -4   7         10.57         13.71         3.90 o
   9  -4   7          2.52          2.03         2.50 o
  10  -4   7          9.30         13.46         4.80 o
  11  -4   7          1.95          0.62         3.36 o
  12  -4   7         11.01         18.67         4.05 o
 -12  -3   7         29.06         20.93         4.09 o
 -11  -3   7         22.14         18.21         3.59 o
 -10  -3   7         23.82         31.55         3.68 o
  -9  -3   7        174.62        179.68         8.65 o
  -8  -3   7          7.19          3.36         2.55 o
  -7  -3   7        234.46        219.90        26.78 o
  -6  -3   7        222.14        230.90        25.99 o
  -5  -3   7        294.17        248.75        25.18 o
  -4  -3   7        233.39        246.26        15.26 o
  -3  -3   7       4874.54       5708.54        55.89 o
  -2  -3   7       5772.02       6640.07       144.87 o
  -1  -3   7       2085.48       2457.04        42.77 o
   0  -3   7       8873.86       8947.49        82.49 o
   1  -3   7         25.06         13.75         4.23 o
   2  -3   7        199.51        269.48        15.82 o
   3  -3   7        719.89        709.27        36.04 o
   4  -3   7        590.95        671.02        37.76 o
   5  -3   7         12.10         16.23         8.96 o
   6  -3   7          0.31          0.18         7.94 o
   7  -3   7        113.86        116.43        20.62 o
   8  -3   7          0.56          2.65         2.91 o
   9  -3   7          9.04         11.10         4.49 o
  10  -3   7          1.18          0.01         3.61 o
  11  -3   7         29.89         42.08         6.38 o
  12  -3   7          0.90          1.23         2.46 o
 -12  -2   7         19.87         18.15         4.62 o
 -11  -2   7          0.01          1.64         2.69 o
 -10  -2   7         23.75         26.94         3.53 o
  -9  -2   7        199.06        187.76         7.66 o
  -8  -2   7        853.53        842.86        17.68 o
  -7  -2   7         39.04         42.74        12.77 o
  -6  -2   7         11.08         22.34         9.67 o
  -5  -2   7        250.73        260.12        26.01 o
  -4  -2   7        152.95        157.10        12.47 o
  -3  -2   7         80.15         64.76         8.02 o
  -2  -2   7        404.90        513.73        19.64 o
  -1  -2   7       7785.66       8407.19        69.51 o
   0  -2   7       1323.80       1213.88        28.65 o
   1  -2   7         42.64         42.35         7.66 o
   2  -2   7         84.48        101.12         7.06 o
   3  -2   7         94.63        140.02        12.23 o
   4  -2   7         40.79         33.23         9.94 o
   5  -2   7        355.99        319.00        28.94 o
   6  -2   7        250.88        287.96        28.35 o
   7  -2   7         65.99         50.23        15.10 o
   8  -2   7        137.88        131.22        22.29 o
   9  -2   7          1.25          0.01         3.78 o
  10  -2   7          2.00          0.36         4.07 o
  11  -2   7          0.35          0.00         3.28 o
  12  -2   7          3.53          0.62         2.33 o
 -12  -1   7          0.11          0.00         3.65 o
 -11  -1   7          0.11          1.98         1.94 o
 -10  -1   7        152.87        152.69         8.40 o
  -9  -1   7        153.96        129.46         7.49 o
  -8  -1   7        147.79        162.63        23.97 o
  -7  -1   7        151.82        152.47        22.60 o
  -6  -1   7        142.08        134.04        19.77 o
  -5  -1   7        290.50        288.23        17.18 o
  -4  -1   7        227.63        203.79        13.87 o
  -3  -1   7          7.78         15.70         7.60 o
  -2  -1   7       1127.20       1143.31        26.32 o
  -1  -1   7        526.67        615.52        18.15 o
   0  -1   7        580.11        696.30        17.61 o
   1  -1   7        878.12        649.89        18.80 o
   2  -1   7       1564.98       1530.08        32.13 o
   3  -1   7         21.22         48.73        11.26 o
   4  -1   7        376.58        341.67        27.46 o
   5  -1   7         23.23         38.37        11.13 o
   6  -1   7         52.14         41.86        12.61 o
   7  -1   7         61.71         45.40        14.18 o
   8  -1   7         14.65         11.32         6.81 o
   9  -1   7         54.21         54.55         7.81 o
  10  -1   7          1.81          3.57         3.50 o
  11  -1   7          3.15          4.08         2.10 o
 -12   0   7          0.24          0.01         2.42 o
 -11   0   7          7.80          3.03         2.68 o
 -10   0   7         16.30         16.33         4.07 o
  -9   0   7        199.33        200.97         9.08 o
  -8   0   7        287.14        258.87        30.38 o
  -7   0   7         67.23         84.37        11.15 o
  -6   0   7        102.69        110.13        16.51 o
  -5   0   7       1164.80       1142.91        47.05 o
  -4   0   7         17.96         19.07         5.60 o
  -3   0   7         43.05         33.98         5.40 o
  -2   0   7        155.86        208.62         8.85 o
  -1   0   7          1.24          6.46         4.79 o
   0   0   7         37.31         35.58         3.14 o
   1   0   7        947.34       1022.60        26.67 o
   2   0   7          4.10         11.83         4.97 o
   3   0   7         66.54         57.78         9.63 o
   4   0   7          2.83          3.82         4.29 o
   5   0   7          0.00          0.19         6.49 o
   6   0   7          1.96          8.67         8.36 o
   7   0   7          1.02          0.52         3.72 o
   8   0   7        349.70        379.03        25.84 o
   9   0   7          1.04          3.02         3.70 o
  10   0   7          1.24          0.26         3.18 o
  11   0   7         35.34         35.33         3.53 o
 -13   1   7          9.55          8.92         3.34 o
 -12   1   7         11.84          4.92         3.52 o
 -11   1   7         13.18         11.70         4.29 o
 -10   1   7         38.52         35.21         6.63 o
  -9   1   7          1.33          2.47         2.39 o
  -8   1   7        279.34        306.80        30.58 o
  -7   1   7          4.62         18.36         9.18 o
  -6   1   7        117.49        154.49        19.07 o
  -5   1   7       1354.83       1373.48        52.51 o
  -4   1   7         24.42         18.36         7.84 o
  -3   1   7          0.99         14.60         5.09 o
  -2   1   7       1248.61       1278.47        22.45 o
  -1   1   7        553.70        590.61        14.43 o
   0   1   7        338.70        306.31        15.08 o
   1   1   7        410.15        380.77        17.95 o
   2   1   7         85.88         36.70         7.88 o
   3   1   7        456.45        543.00        23.08 o
   4   1   7        390.94        407.50        32.30 o
   5   1   7         81.53         67.32        14.16 o
   6   1   7         15.58          0.97         7.34 o
   7   1   7        410.07        385.63        15.97 o
   8   1   7          2.14          3.65         4.31 o
   9   1   7         16.85         29.58        14.23 o
  10   1   7          7.42          3.09         3.24 o
  11   1   7         15.43         14.58         3.53 o
 -13   2   7         12.83         12.13         3.72 o
 -12   2   7         15.17         11.80         4.48 o
 -11   2   7         35.03         35.48         4.44 o
 -10   2   7          0.63          0.96         2.49 o
  -9   2   7        211.73        192.31         9.02 o
  -8   2   7          1.30         10.01         9.79 o
  -7   2   7         16.40         10.60         8.85 o
  -6   2   7        820.17        864.17        45.08 o
  -5   2   7          9.57         16.98         8.67 o
  -4   2   7       2943.85       2960.07        75.76 o
  -3   2   7        225.76        186.36        18.42 o
  -2   2   7       7032.83       7879.59        60.37 o
  -1   2   7        108.32        184.54        10.20 o
   0   2   7       1785.59       2234.79        42.09 o
   1   2   7       3616.33       3775.14        57.28 o
   2   2   7          0.26          7.24         5.56 o
   3   2   7        223.43        249.99        17.00 o
   4   2   7        391.56        499.88        37.81 o
   5   2   7         80.34         94.81        12.47 o
   6   2   7         45.58         49.18        13.77 o
   7   2   7        276.97        320.17        14.55 o
   8   2   7         70.11         61.29         8.25 o
   9   2   7         23.89         25.47         5.31 o
  10   2   7         24.76         22.81         4.73 o
 -13   3   7         13.84         13.32         6.78 o
 -12   3   7         18.88         24.55         5.34 o
 -11   3   7         44.21         37.33         4.53 o
 -10   3   7          0.62          3.06         2.61 o
  -9   3   7          0.38          1.54         2.47 o
  -8   3   7         83.53         61.56        15.40 o
  -7   3   7         18.76         12.06         8.00 o
  -6   3   7         64.28         43.14        12.89 o
  -5   3   7        244.08        234.12        17.03 o
  -4   3   7       2978.93       3375.69        58.19 o
  -3   3   7        580.20        688.08        21.11 o
  -2   3   7         50.29         75.66         6.30 o
  -1   3   7         40.06         36.68         5.47 o
   0   3   7        276.96        391.08        19.37 o
   1   3   7       2533.84       2874.91        52.78 o
   2   3   7        190.96        127.39        12.64 o
   3   3   7        971.52       1076.89        53.34 o
   4   3   7        968.58       1059.29        56.28 o
   5   3   7          0.03          0.02         6.15 o
   6   3   7         24.81         18.46         3.46 o
   7   3   7         20.65          9.31         4.09 o
   8   3   7         63.10         50.99         7.25 o
   9   3   7         20.75         13.60         4.25 o
  10   3   7         12.78          8.09         3.62 o
 -13   4   7          4.95          5.84         2.87 o
 -12   4   7         65.17         66.73         5.32 o
 -11   4   7         24.79         19.13         4.48 o
 -10   4   7         28.68         32.70         4.58 o
  -9   4   7          4.80         22.04         4.01 o
  -8   4   7       1381.93       1206.72        61.61 o
  -7   4   7         27.07         32.43        11.51 o
  -6   4   7          2.06          4.82         5.06 o
  -5   4   7        619.42        546.84        25.33 o
  -4   4   7        913.29       1097.73        27.11 o
  -3   4   7         11.50          3.12         4.00 o
  -2   4   7         77.53         49.89         6.44 o
  -1   4   7        230.25        203.65        11.43 o
   0   4   7       2563.91       2873.91        54.03 o
   1   4   7          0.32          2.55         4.84 o
   2   4   7         24.43         24.98         9.84 o
   3   4   7       1785.24       1868.55        73.91 o
   4   4   7        626.75        582.08        44.42 o
   5   4   7        318.83        260.42        14.05 o
   6   4   7         16.77         15.75         9.86 o
   7   4   7         42.69         39.12         7.20 o
   8   4   7          7.50          6.66         4.10 o
   9   4   7          1.06          0.00         2.30 o
  10   4   7          3.31          3.76         2.82 o
 -13   5   7          7.91         11.42         3.08 o
 -12   5   7          0.63          0.01         2.20 o
 -11   5   7         38.68         37.33         4.49 o
 -10   5   7         32.92         26.47         8.47 o
  -9   5   7        386.95        389.87        12.66 o
  -8   5   7        179.31        197.02        12.90 o
  -7   5   7          1.55          0.69         6.17 o
  -6   5   7        274.36        260.47        30.10 o
  -5   5   7          3.30          5.33         4.60 o
  -4   5   7        351.15        346.39        16.79 o
  -3   5   7          7.09          7.25         3.61 o
  -2   5   7         55.95         54.70         6.81 o
  -1   5   7        191.23        259.44        13.39 o
   0   5   7        167.86        162.57        21.87 o
   1   5   7          0.76          3.44         7.41 o
   2   5   7        474.33        554.57        40.58 o
   3   5   7       1506.27       1530.84        72.09 o
   4   5   7        211.43        236.43        30.43 o
   5   5   7        377.95        426.65        17.37 o
   6   5   7          0.84          0.00         4.43 o
   7   5   7         15.31         13.95         4.89 o
   8   5   7         26.44         25.52         3.95 o
   9   5   7          7.60          6.59         2.14 o
 -12   6   7          3.87          0.01         3.06 o
 -11   6   7          2.92          1.78         2.53 o
 -10   6   7         13.57          5.98         6.51 o
  -9   6   7        254.80        236.27        10.66 o
  -8   6   7         28.46         23.31         3.82 o
  -7   6   7        185.21        159.12        16.93 o
  -6   6   7        289.74        271.02        20.26 o
  -5   6   7        144.37        134.03        11.22 o
  -4   6   7        183.82        216.53        14.07 o
  -3   6   7       1043.50        983.02        28.39 o
  -2   6   7         34.44         23.77         5.24 o
  -1   6   7        112.22        103.28        17.74 o
   0   6   7        431.84        452.57        36.15 o
   1   6   7        152.48        114.09        20.13 o
   2   6   7        467.31        517.70        41.38 o
   3   6   7          0.04          0.09         7.54 o
   4   6   7        677.07        572.26        20.43 o
   5   6   7          3.97          3.77         2.74 o
   6   6   7          0.02          0.09         4.33 o
   7   6   7        140.39        125.43        11.23 o
   8   6   7         10.14          8.89         2.11 o
 -12   7   7         41.96         56.50         6.51 o
 -11   7   7         19.01         16.44         4.74 o
 -10   7   7         53.52         52.90         7.50 o
  -9   7   7          9.44          3.57         3.44 o
  -8   7   7         13.62         11.72         7.70 o
  -7   7   7        213.62        227.95         9.18 o
  -6   7   7          0.45         10.46         5.76 o
  -5   7   7        260.70        266.14        16.36 o
  -4   7   7        143.37        114.77        10.73 o
  -3   7   7         41.88         47.54         6.81 o
  -2   7   7         67.05         40.95         8.75 o
  -1   7   7        222.41        200.22        25.26 o
   0   7   7         19.54         25.23        12.25 o
   1   7   7         51.00         41.93        13.74 o
   2   7   7         57.04         60.37         7.40 o
   3   7   7        228.45        226.73        13.22 o
   4   7   7          0.15          4.47         3.53 o
   5   7   7          6.11          3.75         2.95 o
   6   7   7         61.16         59.11         5.20 o
   7   7   7         12.03         14.36         2.97 o
   8   7   7         38.65         48.15         3.88 o
 -12   8   7          9.58          8.57         3.62 o
 -11   8   7         55.64         69.94         7.86 o
 -10   8   7          3.74          4.54         4.11 o
  -9   8   7         18.66         29.37         6.17 o
  -8   8   7          8.11          9.10         4.27 o
  -7   8   7         16.07         20.07         4.15 o
  -6   8   7        690.49        682.74        12.47 o
  -5   8   7          5.87          5.32         5.70 o
  -4   8   7        110.29        113.96        16.14 o
  -3   8   7        105.48        141.74        15.56 o
  -2   8   7         35.33         47.91        13.65 o
  -1   8   7          5.81         11.48         9.42 o
   0   8   7        485.25        511.25        42.63 o
   1   8   7        193.18        179.96        11.94 o
   2   8   7         16.97          8.94         7.53 o
   3   8   7          9.82          5.61         2.98 o
   4   8   7         96.20         92.77         6.84 o
   5   8   7          5.90          4.85         2.74 o
   6   8   7         55.22         54.63         7.11 o
   7   8   7         24.03         29.44         5.02 o
 -12   9   7         42.84         52.35         3.84 o
 -11   9   7         13.28         15.17         4.06 o
 -10   9   7         19.54         14.68         4.56 o
  -9   9   7         97.60        102.71         9.78 o
  -8   9   7        103.64        123.03         7.56 o
  -7   9   7        482.27        430.42        11.38 o
  -6   9   7         21.13         27.29         4.13 o
  -5   9   7       2192.10       2067.20        43.49 o
  -4   9   7        298.96        261.43        13.85 o
  -3   9   7        124.73        138.96        12.77 o
  -2   9   7        541.43        485.31        18.34 o
  -1   9   7         15.47         16.06         5.14 o
   0   9   7        251.11        226.70        17.61 o
   1   9   7         36.21         38.51        14.64 o
   2   9   7        248.28        246.77        15.42 o
   3   9   7         98.38        102.64         8.87 o
   4   9   7          7.18          7.19         2.72 o
   5   9   7          0.02          0.02         4.11 o
   6   9   7          1.77          0.00         3.01 o
 -11  10   7         19.61         16.96         2.64 o
 -10  10   7         30.01         27.84         3.39 o
  -9  10   7         54.22         55.23         4.99 o
  -8  10   7        148.50        153.37         8.29 o
  -7  10   7          0.21          3.00         3.20 o
  -6  10   7        126.36        110.34         7.89 o
  -5  10   7         74.82         78.09         6.44 o
  -4  10   7         54.89         47.58         6.33 o
  -3  10   7          1.93          4.35         3.31 o
  -2  10   7        564.00        508.94        14.08 o
  -1  10   7         64.02         65.15         8.36 o
   0  10   7         26.19         22.22         6.35 o
   1  10   7         32.88         28.43         6.80 o
   2  10   7         18.17         14.83         5.82 o
   3  10   7         36.74         37.80         7.14 o
   4  10   7         27.95         19.61         3.56 o
   5  10   7         21.01         10.58         3.56 o
 -10  11   7         21.74         24.13         4.35 o
  -9  11   7         76.73         70.81         5.15 o
  -8  11   7        244.40        247.44        13.97 o
  -7  11   7         93.20         87.53         9.33 o
  -6  11   7         23.21         21.12         5.72 o
  -5  11   7         86.23         99.19        10.03 o
  -4  11   7        240.71        233.63        11.74 o
  -3  11   7          5.43          7.94         3.10 o
  -2  11   7         86.57        114.37         7.43 o
  -1  11   7          6.66         10.44         5.25 o
   0  11   7         10.13          9.47         5.66 o
   1  11   7          0.04          0.02         4.94 o
   2  11   7         36.92         27.06         4.19 o
   3  11   7         54.02         57.82         4.90 o
   4  11   7         61.71         54.11         6.80 o
  -9  12   7         34.21         44.84         5.57 o
  -8  12   7          0.04          0.01         3.78 o
  -7  12   7         74.09         69.95         7.88 o
  -6  12   7          0.09          0.44         3.99 o
  -5  12   7         69.58         69.01         8.59 o
  -4  12   7         41.92         29.47         4.14 o
  -3  12   7          4.42          2.86         3.39 o
  -2  12   7         25.40         26.86         3.92 o
  -1  12   7          9.45          9.84         5.39 o
   0  12   7          0.35          0.00         4.41 o
   1  12   7         14.76          8.05         4.64 o
   2  12   7         46.35         51.45         6.67 o
   3  12   7          0.09          2.56         2.08 o
  -8  13   7         28.45         33.37         4.96 o
  -7  13   7          0.32          0.01         3.47 o
  -6  13   7         13.21         19.62         4.71 o
  -5  13   7        103.15        111.33         9.25 o
  -4  13   7         86.74         88.85         5.79 o
  -3  13   7          3.61          6.07         2.85 o
  -2  13   7          7.20          3.34         4.26 o
  -1  13   7         27.02         36.26         6.08 o
   0  13   7         29.74         28.02         5.57 o
   1  13   7          8.79         10.75         4.07 o
  -6  14   7         25.09         21.11         4.33 o
  -5  14   7         11.14         14.73         3.91 o
  -4  14   7         13.70         13.43         3.20 o
  -3  14   7         52.85         63.64         4.22 o
  -2  14   7         21.84         14.43         4.05 o
  -1  14   7         37.70         43.77         5.56 o
   2 -16   8         41.68         51.09         5.68 o
   3 -16   8         78.75        117.47         7.86 o
  -1 -15   8         10.26          9.08         4.01 o
   0 -15   8          0.43          1.06         2.35 o
   1 -15   8          4.24          4.51         2.50 o
   2 -15   8          3.27          6.99         5.96 o
   3 -15   8         41.46         54.27         6.84 o
   4 -15   8         68.22         58.82         4.75 o
   5 -15   8          4.01          4.63         1.85 o
   6 -15   8          0.06          0.10         1.62 o
  -3 -14   8         55.41         60.08         6.98 o
  -2 -14   8          1.01          0.02         4.23 o
  -1 -14   8          0.36          0.00         4.52 o
   0 -14   8         64.31         71.95         9.74 o
   1 -14   8         40.90         41.71         4.72 o
   2 -14   8         12.25          4.82         3.20 o
   3 -14   8         44.59         38.61         5.98 o
   4 -14   8          6.80          6.25         2.61 o
   5 -14   8         27.29         26.18         3.67 o
   6 -14   8          4.53          5.20         2.94 o
   7 -14   8          1.94          0.01         2.18 o
   8 -14   8         40.15         42.15         5.61 o
  -5 -13   8         36.99         38.34         5.41 o
  -4 -13   8        196.18        232.27        14.40 o
  -3 -13   8         22.70         25.61        11.42 o
  -2 -13   8          0.30          4.74         5.01 o
  -1 -13   8         53.82         55.93         4.48 o
   0 -13   8         13.83         14.87         4.11 o
   1 -13   8          8.51          9.30         4.63 o
   2 -13   8         22.23         14.99         4.75 o
   3 -13   8         51.89         49.21         6.68 o
   4 -13   8         45.55         42.22         6.68 o
   5 -13   8         21.97         23.77         3.89 o
   6 -13   8         10.84          8.26         2.95 o
   7 -13   8         13.79         12.02         3.51 o
   8 -13   8          8.10          7.72         3.00 o
   9 -13   8         21.74         22.76         4.07 o
  -6 -12   8         86.57         93.76         5.18 o
  -5 -12   8         49.36         51.53         4.93 o
  -4 -12   8         22.36         22.42         8.57 o
  -3 -12   8         18.08         13.27         8.97 o
  -2 -12   8         45.78         54.77         5.71 o
  -1 -12   8        444.61        446.95        14.46 o
   0 -12   8        103.88        108.12         8.23 o
   1 -12   8        136.94        148.53         8.85 o
   2 -12   8        620.37        593.42        15.99 o
   3 -12   8         17.95         28.39         6.35 o
   4 -12   8        157.37        169.27        12.72 o
   5 -12   8         14.40          9.96         2.99 o
   6 -12   8          8.39          5.48         3.22 o
   7 -12   8         50.02         57.02         9.80 o
   8 -12   8          2.69          3.82         4.21 o
   9 -12   8          8.37          6.35         2.50 o
  10 -12   8          6.79          9.85         2.31 o
  -7 -11   8         16.17         14.18         4.39 o
  -6 -11   8         11.42         11.67         4.65 o
  -5 -11   8          4.24          0.01         3.77 o
  -4 -11   8         88.45        101.81         5.92 o
  -3 -11   8         49.80         44.37         4.73 o
  -2 -11   8         13.25          8.80         3.94 o
  -1 -11   8        165.71        189.13         8.69 o
   0 -11   8          6.60          3.55         3.00 o
   1 -11   8        235.09        240.02        12.47 o
   2 -11   8        566.86        576.26        14.83 o
   3 -11   8         32.27         16.44         4.66 o
   4 -11   8         66.29         55.93         4.88 o
   5 -11   8        396.98        414.08        13.44 o
   6 -11   8          0.01          2.33         2.60 o
   7 -11   8         44.91         38.64         7.70 o
   8 -11   8          2.87          0.69         3.08 o
   9 -11   8          0.76          0.18         2.05 o
  10 -11   8          0.13          0.21         2.77 o
  -8 -10   8          9.75         16.01         3.05 o
  -7 -10   8         26.29         24.92         8.08 o
  -6 -10   8         15.46         17.72         3.61 o
  -5 -10   8          3.85          5.44         3.08 o
  -4 -10   8         70.66         81.94         5.46 o
  -3 -10   8        257.90        242.59        10.36 o
  -2 -10   8         54.51         54.49         7.06 o
  -1 -10   8        647.13        686.19        13.56 o
   0 -10   8       1548.25       1523.87        23.91 o
   1 -10   8       2152.67       2137.46        82.59 o
   2 -10   8         12.29          8.17         6.27 o
   3 -10   8         88.15         62.52         6.56 o
   4 -10   8        493.70        499.59        12.82 o
   5 -10   8        641.26        661.94        24.03 o
   6 -10   8          0.01          0.08         2.87 o
   7 -10   8          3.98          6.99         3.66 o
   8 -10   8        124.91        120.20         7.62 o
   9 -10   8          0.29          0.00         2.89 o
  10 -10   8          1.58          2.71         3.07 o
  11 -10   8         17.88         13.36         3.29 o
  -9  -9   8         85.49         71.38         6.36 o
  -8  -9   8          3.28         15.35         3.72 o
  -7  -9   8         20.43         20.09         3.94 o
  -6  -9   8         15.73         19.99         4.24 o
  -5  -9   8          4.65          6.48         2.61 o
  -4  -9   8        191.65        165.46         7.10 o
  -3  -9   8        295.51        290.58        11.18 o
  -2  -9   8        127.74        109.15        19.67 o
  -1  -9   8        207.34        187.10        23.74 o
   0  -9   8       1684.78       1584.05        69.48 o
   1  -9   8         43.96         34.66        12.46 o
   2  -9   8        158.83        189.64        24.90 o
   3  -9   8        153.90        135.32        16.09 o
   4  -9   8          0.95          5.50         6.05 o
   5  -9   8          0.08          1.75         2.43 o
   6  -9   8          6.26          4.02         3.15 o
   7  -9   8         59.57         61.97         4.61 o
   8  -9   8          5.28          8.35         3.19 o
   9  -9   8          4.87          0.01         3.06 o
  10  -9   8          1.17          3.06         3.39 o
  11  -9   8          3.05          1.18         1.66 o
  -9  -8   8        105.96        111.20        13.95 o
  -8  -8   8         27.67         30.48         4.62 o
  -7  -8   8          1.19          4.23         2.79 o
  -6  -8   8          1.74          2.91         2.98 o
  -5  -8   8        193.53        196.57         6.54 o
  -4  -8   8        586.59        617.42        12.67 o
  -3  -8   8         43.10         47.49        14.07 o
  -2  -8   8         74.88         68.32        15.48 o
  -1  -8   8         26.02         22.22        10.45 o
   0  -8   8         77.44         65.38        15.05 o
   1  -8   8         71.34         57.85        14.32 o
   2  -8   8          3.42          2.92         7.41 o
   3  -8   8        233.90        230.86        25.64 o
   4  -8   8         31.05         47.12         9.13 o
   5  -8   8         93.29         93.42        11.65 o
   6  -8   8         15.73         12.30         3.02 o
   7  -8   8         75.40         80.16         4.89 o
   8  -8   8        186.89        188.36         7.46 o
   9  -8   8          0.08          0.67         2.24 o
  10  -8   8          0.01          0.02         2.34 o
  11  -8   8          4.94         12.26         3.63 o
 -10  -7   8         39.76         31.91         4.92 o
  -9  -7   8          8.24         10.08         3.35 o
  -8  -7   8         67.73         65.50         6.30 o
  -7  -7   8          4.63          1.28         2.78 o
  -6  -7   8         68.55         67.75         5.80 o
  -5  -7   8          0.78          7.31         2.79 o
  -4  -7   8       1541.43       1488.31        68.09 o
  -3  -7   8         12.73         15.91         8.37 o
  -2  -7   8        703.41        736.26        42.63 o
  -1  -7   8        431.42        484.16        35.03 o
   0  -7   8        189.77        192.23        23.07 o
   1  -7   8        196.09        222.16        23.91 o
   2  -7   8        120.29         95.58        16.71 o
   3  -7   8        355.91        334.85        30.59 o
   4  -7   8        206.24        213.61        14.31 o
   5  -7   8          0.51          4.33         4.83 o
   6  -7   8        125.25         99.09        18.44 o
   7  -7   8        174.95        185.08         7.06 o
   8  -7   8         75.94         64.67         5.66 o
   9  -7   8         26.18         27.06         4.08 o
  10  -7   8          6.18          1.69         2.32 o
  11  -7   8          3.01          7.06         2.30 o
 -10  -6   8         11.11          5.56         4.01 o
  -9  -6   8         13.40         12.00         5.26 o
  -8  -6   8         14.23         19.74         3.38 o
  -7  -6   8         32.55         29.03         3.60 o
  -6  -6   8        175.36        166.63         7.25 o
  -5  -6   8        387.61        390.86        24.43 o
  -4  -6   8        294.28        292.88        20.96 o
  -3  -6   8         43.10         26.71         6.94 o
  -2  -6   8        464.96        449.48        32.40 o
  -1  -6   8         79.28         79.34        14.17 o
   0  -6   8        788.95        696.95        39.54 o
   1  -6   8         92.71         92.19        14.97 o
   2  -6   8        166.61        201.14        23.19 o
   3  -6   8        231.84        248.34        16.25 o
   4  -6   8         19.11         11.07         5.19 o
   5  -6   8        330.16        309.78        28.64 o
   6  -6   8         27.57         19.22         9.51 o
   7  -6   8        196.04        193.65        14.05 o
   8  -6   8        115.50        102.70         6.73 o
   9  -6   8         14.19         14.53         3.60 o
  10  -6   8          0.54          0.98         2.35 o
  11  -6   8          2.52          2.80         3.40 o
 -11  -5   8          4.13          0.54         3.35 o
 -10  -5   8          0.55          9.98         3.22 o
  -9  -5   8         79.60         91.03         5.50 o
  -8  -5   8         76.87         63.41         4.87 o
  -7  -5   8         22.38         16.96         3.16 o
  -6  -5   8         17.44         18.63        10.74 o
  -5  -5   8        184.15        167.97        15.74 o
  -4  -5   8        175.01        194.15        16.42 o
  -3  -5   8         72.98         70.13         9.49 o
  -2  -5   8       1105.57       1202.49        36.40 o
  -1  -5   8       2005.10       2201.99        67.16 o
   0  -5   8       1213.18       1261.10        34.14 o
   1  -5   8        188.47        195.65        14.06 o
   2  -5   8        314.63        419.90        20.03 o
   3  -5   8         50.06         57.33         7.87 o
   4  -5   8        124.95        130.48        12.99 o
   5  -5   8        257.48        258.70        26.70 o
   6  -5   8        286.57        263.25        28.36 o
   7  -5   8         26.88         24.67         4.84 o
   8  -5   8         10.07         14.69         3.29 o
   9  -5   8          0.06          0.01         2.63 o
  10  -5   8          7.92          5.23         2.44 o
  11  -5   8         11.06          9.74         4.05 o
 -11  -4   8          2.31          0.03         3.84 o
 -10  -4   8         58.71         64.77         4.78 o
  -9  -4   8         86.77         90.02         5.64 o
  -8  -4   8        520.74        564.48        13.17 o
  -7  -4   8         66.53         76.42         4.98 o
  -6  -4   8        124.46        119.21        20.08 o
  -5  -4   8        127.99        128.16        19.75 o
  -4  -4   8        244.77        281.27        22.79 o
  -3  -4   8          0.27          2.34         4.37 o
  -2  -4   8        104.32        104.78        11.05 o
   0  -4   8       1359.40       1713.66        54.61 o
   1  -4   8        288.10        336.79        26.06 o
   2  -4   8       1697.38       1915.76        42.02 o
   3  -4   8        269.94        291.75        43.98 o
   4  -4   8          0.36          3.71         4.56 o
   5  -4   8        244.05        305.38        28.43 o
   6  -4   8          3.56          0.00         7.01 o
   7  -4   8          1.55          3.75         3.27 o
   8  -4   8         36.75         35.78         5.59 o
   9  -4   8         47.55         41.60         4.80 o
  10  -4   8          2.44          0.03         4.13 o
  11  -4   8          3.55          1.61         3.31 o
 -12  -3   8         32.21         23.87         4.32 o
 -11  -3   8          1.54          6.04         4.03 o
 -10  -3   8          3.61          8.75         3.02 o
  -9  -3   8        169.11        166.32         7.32 o
  -8  -3   8         75.42         69.27         4.80 o
  -7  -3   8        449.60        484.06        40.68 o
  -6  -3   8         15.33         18.72         9.69 o
  -5  -3   8        384.25        406.86        34.38 o
  -4  -3   8        313.15        253.88        26.16 o
  -3  -3   8        332.48        442.19        16.45 o
  -2  -3   8        671.92        606.11        23.97 o
  -1  -3   8        313.65        213.84        14.28 o
   0  -3   8       7317.13       8740.33        85.97 o
   1  -3   8         15.26          6.69         4.69 o
   2  -3   8         98.91         90.19        12.71 o
   3  -3   8       3325.60       3503.31        59.72 o
   4  -3   8        620.75        489.94        33.60 o
   5  -3   8          8.49         14.75         9.36 o
   6  -3   8         58.38         48.73        12.61 o
   7  -3   8        135.20        162.34         8.18 o
   8  -3   8         21.12         17.99         8.55 o
   9  -3   8         15.25         20.61         3.44 o
  10  -3   8          2.63          0.01         3.91 o
  11  -3   8          7.69          2.27         3.13 o
 -12  -2   8         10.82         12.85         4.00 o
 -11  -2   8          1.31          0.00         3.72 o
 -10  -2   8          0.34          3.40         3.52 o
  -9  -2   8        343.99        305.14         9.73 o
  -8  -2   8        735.58        722.28        16.63 o
  -7  -2   8         97.06         98.28        18.58 o
  -6  -2   8        250.83        267.96        28.68 o
  -5  -2   8       1117.36       1138.50        54.73 o
  -4  -2   8        229.15        238.68        17.62 o
  -3  -2   8       1953.94       2485.25        48.89 o
  -2  -2   8        315.38        249.91        15.67 o
  -1  -2   8        709.05        777.60        24.05 o
   0  -2   8          9.49         15.29         5.88 o
   1  -2   8       1473.99       1652.09        55.48 o
   2  -2   8        485.54        463.90        20.97 o
   3  -2   8        120.85        135.58        12.79 o
   4  -2   8         50.42         63.89        12.93 o
   5  -2   8         17.90         15.80         7.36 o
   6  -2   8         81.35         86.48        17.84 o
   7  -2   8          0.43          0.59         2.22 o
   8  -2   8         53.34         57.69         7.93 o
   9  -2   8          4.06          4.95         4.25 o
  10  -2   8          0.01          0.01         4.28 o
  11  -2   8          0.84          0.25         2.71 o
 -12  -1   8          0.17          6.22         3.74 o
 -11  -1   8          2.17          2.21         2.94 o
 -10  -1   8        112.95        121.89         6.17 o
  -9  -1   8         95.41         88.73         8.39 o
  -8  -1   8        133.37        126.67         5.26 o
  -7  -1   8        383.17        366.95        35.16 o
  -6  -1   8        467.71        481.26        24.98 o
  -5  -1   8         99.38         98.84        11.54 o
  -4  -1   8         59.54         53.17         9.25 o
  -3  -1   8         29.12         10.15         4.79 o
  -2  -1   8         54.74         45.85         7.69 o
  -1  -1   8        226.11        236.90        14.73 o
   0  -1   8        129.08         98.89         8.33 o
   1  -1   8        967.67        955.76        26.96 o
   2  -1   8        127.37        117.12        10.91 o
   3  -1   8       1473.27       1458.09        39.41 o
   4  -1   8          1.85          7.69         6.56 o
   5  -1   8         41.39         31.11        10.31 o
   6  -1   8         13.12         13.23         9.23 o
   7  -1   8        249.76        262.66         9.91 o
   8  -1   8          8.71          9.47         5.13 o
   9  -1   8         43.22         44.37         7.14 o
  10  -1   8          1.38          0.00         3.12 o
  11  -1   8          4.59          8.59         2.07 o
 -12   0   8          0.84          0.00         4.17 o
 -11   0   8          0.36          0.35         2.55 o
 -10   0   8         77.40         81.06         9.13 o
  -9   0   8        289.49        285.59         8.99 o
  -8   0   8        157.56        163.82         8.18 o
  -7   0   8        210.26        192.64        21.54 o
  -6   0   8        196.42        246.93        18.23 o
  -5   0   8        530.56        521.27        28.78 o
  -4   0   8        590.00        577.22        24.45 o
  -3   0   8       1821.66       1758.27        41.00 o
  -2   0   8       1188.61       1105.99        30.44 o
  -1   0   8         96.96         76.21         6.57 o
   0   0   8        946.28       1011.54        23.05 o
   1   0   8         15.96         16.20         5.52 o
   2   0   8        188.62        254.70        16.15 o
   3   0   8         20.81         31.46         7.10 o
   4   0   8          1.48         11.71         8.43 o
   5   0   8         49.17         32.12        11.75 o
   6   0   8        105.86         99.45        19.03 o
   7   0   8        114.51        133.75         9.68 o
   8   0   8         44.83         33.00         6.12 o
   9   0   8         14.32         15.94         4.73 o
  10   0   8          3.88          5.66         3.47 o
  11   0   8         17.63         14.54         2.49 o
 -12   1   8         56.57         63.16         7.39 o
 -11   1   8         34.15         37.17         6.28 o
 -10   1   8         40.33         39.97         4.80 o
  -9   1   8         22.16         16.88         3.46 o
  -8   1   8         28.55         22.53         3.18 o
  -7   1   8        210.36        175.64        16.37 o
  -6   1   8         29.47         17.14         9.35 o
  -5   1   8       1212.50       1278.86        53.73 o
  -4   1   8          5.31          6.04         4.54 o
  -3   1   8        602.12        556.02        24.59 o
  -2   1   8        231.24        182.43        11.80 o
  -1   1   8        113.15        132.54        11.62 o
   0   1   8        194.29        286.23        16.00 o
   1   1   8        714.07        758.27        26.59 o
   2   1   8        522.31        723.27        27.83 o
   3   1   8        137.91        110.00        12.63 o
   4   1   8         59.19         44.76        12.97 o
   5   1   8         67.94         74.20        16.29 o
   6   1   8        220.37        167.77        24.58 o
   7   1   8         18.58         30.06         4.20 o
   8   1   8          3.38          4.93         5.82 o
   9   1   8          1.68          1.46         2.10 o
  10   1   8         10.37          7.05         2.40 o
 -12   2   8         58.33         73.35         5.17 o
 -11   2   8         51.05         55.43         5.16 o
 -10   2   8         32.64         27.61         4.15 o
  -9   2   8         18.97         18.43         3.93 o
  -8   2   8        231.99        231.05         9.60 o
  -7   2   8        436.36        433.09        35.24 o
  -6   2   8        100.86         83.07        16.00 o
  -5   2   8         66.94         91.11        15.04 o
  -4   2   8       1881.68       2111.99        66.49 o
  -3   2   8        749.58        998.55        31.24 o
  -2   2   8         27.55         58.51         8.24 o
  -1   2   8       2069.67       1943.20        42.33 o
   0   2   8        534.59        446.25        25.60 o
   1   2   8        234.48        258.00        17.08 o
   2   2   8          0.33          4.02         4.87 o
   3   2   8        609.38        579.85        26.50 o
   4   2   8        499.78        422.09        36.39 o
   5   2   8         63.20         50.20        10.12 o
   6   2   8         19.47         13.09         3.05 o
   7   2   8        107.34         84.54         9.01 o
   8   2   8         26.13         17.05         3.53 o
   9   2   8         23.98         22.78         5.09 o
  10   2   8         28.56         27.65         5.07 o
 -13   3   8         50.58         55.65         4.03 o
 -12   3   8          3.61          1.55         3.21 o
 -11   3   8         99.48        103.16         6.93 o
 -10   3   8         24.81         27.15         4.18 o
  -9   3   8        338.45        306.22        11.49 o
  -8   3   8         10.55         15.91         3.26 o
  -7   3   8        250.77        240.51        27.43 o
  -6   3   8         40.94         58.20        14.22 o
  -5   3   8         27.34         36.14        10.93 o
  -4   3   8         24.68         42.61        12.15 o
  -3   3   8        597.27        726.55        41.04 o
  -2   3   8       1212.15       1362.88        35.27 o
  -1   3   8        297.32        333.16        18.46 o
   0   3   8         35.78         57.99         8.44 o
   1   3   8         24.26         25.45         7.34 o
   2   3   8          4.16          0.66         4.69 o
   3   3   8        496.87        481.69        38.64 o
   4   3   8        318.67        279.32        30.63 o
   5   3   8         16.30          8.96        10.62 o
   6   3   8         55.13         36.64         4.37 o
   7   3   8          0.46          0.02         2.86 o
   8   3   8          0.06          0.35         3.08 o
   9   3   8          2.50          0.03         2.92 o
  10   3   8         18.53         14.81         3.91 o
 -12   4   8         40.48         37.46         5.61 o
 -11   4   8          0.77          0.01         2.43 o
 -10   4   8        189.98        189.83        14.59 o
  -9   4   8        326.17        305.06        11.36 o
  -8   4   8        502.33        539.60        15.00 o
  -7   4   8         76.34        123.74        20.89 o
  -6   4   8          0.13          1.73         7.45 o
  -5   4   8        968.57        975.35        43.63 o
  -4   4   8        129.23        155.77        14.85 o
  -3   4   8         14.92         12.57         4.08 o
  -2   4   8        435.59        545.05        19.64 o
  -1   4   8        148.73        220.59        22.12 o
   0   4   8        112.11        110.77        11.79 o
   1   4   8        208.66        173.30        15.50 o
   2   4   8        273.52        266.10        28.02 o
   3   4   8        161.67        187.03        25.38 o
   4   4   8        341.38        408.70        38.33 o
   5   4   8        163.94        185.04         7.06 o
   6   4   8          4.96          4.10         4.28 o
   7   4   8         74.23         74.45         8.55 o
   8   4   8         33.31         31.82         6.02 o
   9   4   8          7.23          5.24         2.21 o
 -12   5   8          0.33          0.00         2.99 o
 -11   5   8          5.53          1.38         2.65 o
 -10   5   8        133.40        138.90         8.33 o
  -9   5   8         36.31         27.86         4.47 o
  -8   5   8        250.23        219.06         9.52 o
  -7   5   8          3.84          1.64         6.75 o
  -6   5   8        433.44        414.72        25.44 o
  -5   5   8        613.68        591.99        55.61 o
  -4   5   8        150.84        141.90        11.01 o
  -3   5   8          0.44          1.11         3.82 o
  -2   5   8          0.17          0.01         3.87 o
  -1   5   8          0.68          4.01         4.57 o
   0   5   8        191.82        226.95        24.63 o
   1   5   8          0.10          0.18         7.82 o
   2   5   8         22.58         35.56        12.52 o
   3   5   8        948.36        997.77        57.83 o
   4   5   8         51.60         55.68         4.28 o
   5   5   8        139.46        134.43         7.23 o
   6   5   8         44.24         43.56         7.22 o
   7   5   8          0.78          0.03         4.25 o
   8   5   8         50.69         55.70         5.01 o
   9   5   8          9.24          6.11         1.93 o
 -12   6   8          0.06          0.01         2.98 o
 -11   6   8          2.70          0.00         3.34 o
 -10   6   8          6.79          1.89         3.47 o
  -9   6   8        174.93        176.93        13.25 o
  -8   6   8          8.56          3.22         3.32 o
  -7   6   8         28.26         26.57         3.74 o
  -6   6   8        456.39        478.07        28.31 o
  -5   6   8        371.65        352.80        23.69 o
  -4   6   8        617.67        560.19        22.77 o
  -3   6   8        225.57        224.90        14.35 o
  -2   6   8         27.50         27.08         5.68 o
  -1   6   8         17.65         34.18        12.21 o
   0   6   8        159.83        167.70        24.13 o
   1   6   8          1.80          2.11         8.91 o
   2   6   8        135.66        165.39        25.07 o
   3   6   8          6.30          1.37         4.77 o
   4   6   8        533.42        597.54        18.43 o
   5   6   8         16.98         12.34         3.64 o
   6   6   8          6.22         10.24         4.16 o
   7   6   8        129.82        123.21         6.95 o
   8   6   8          0.06          1.33         1.62 o
 -12   7   8         56.44         60.10         4.51 o
 -11   7   8          2.58          1.21         3.22 o
 -10   7   8          8.90          5.74         4.11 o
  -9   7   8         14.01         18.00         5.06 o
  -8   7   8          4.81          5.74         2.78 o
  -7   7   8        180.15        156.08         7.54 o
  -6   7   8          2.50          0.74         2.33 o
  -5   7   8        625.76        659.56        26.36 o
  -4   7   8          0.77          1.71         5.11 o
  -3   7   8         24.36         17.50         6.38 o
  -2   7   8        248.22        177.21        23.97 o
  -1   7   8          6.51         18.79        11.01 o
   0   7   8         58.34         61.05        17.73 o
   1   7   8        731.55        747.91        35.65 o
   2   7   8          1.76          2.03         4.73 o
   3   7   8        109.56        107.72         7.16 o
   4   7   8          9.50         14.43         3.72 o
   5   7   8         14.54         19.75         6.21 o
   6   7   8         63.88         58.38         5.21 o
   7   7   8         17.02         16.86         4.47 o
 -12   8   8         25.50         39.60         3.57 o
 -11   8   8         43.86         38.50         5.80 o
 -10   8   8          6.58          4.13         3.50 o
  -9   8   8         31.42         29.64         5.80 o
  -8   8   8         35.55         26.83         3.96 o
  -7   8   8         21.50         23.05         4.10 o
  -6   8   8        136.75        123.02        12.61 o
  -5   8   8         56.95         49.29         7.61 o
  -4   8   8         18.35         21.70         4.64 o
  -3   8   8         89.87         75.32         7.01 o
  -2   8   8        236.80        189.82        27.46 o
  -1   8   8        841.75        954.03        29.61 o
   0   8   8        924.29        975.38        63.23 o
   1   8   8         35.71         30.07         5.97 o
   2   8   8        244.04        228.47        13.43 o
   3   8   8        157.63        169.63         9.09 o
   4   8   8         19.46          7.68         4.35 o
   5   8   8         62.19         68.45         8.33 o
   6   8   8         21.56         18.08         4.73 o
   7   8   8         24.14         16.51         3.63 o
 -11   9   8         23.76         30.14         3.40 o
 -10   9   8         11.11         12.57         2.80 o
  -9   9   8         41.67         40.64         3.60 o
  -8   9   8         30.27         34.71         4.42 o
  -7   9   8         36.77         39.29         4.68 o
  -6   9   8          0.41          4.63         4.70 o
  -5   9   8        323.01        325.36        14.40 o
  -4   9   8        608.11        551.53        17.91 o
  -3   9   8         10.93         16.40         4.52 o
  -2   9   8        760.93        724.33        16.62 o
  -1   9   8         25.86         30.20         6.20 o
   0   9   8        210.71        173.31        19.75 o
   1   9   8         12.80         21.70         6.73 o
   2   9   8        125.97        114.29        11.00 o
   3   9   8         59.65         55.50         5.54 o
   4   9   8        132.43        107.42         6.80 o
   5   9   8         20.36         18.88         2.63 o
   6   9   8          1.00          0.00         2.91 o
 -11  10   8          1.59          1.10         1.55 o
 -10  10   8          7.85          5.50         2.89 o
  -9  10   8        106.72        117.87         6.60 o
  -8  10   8         26.44         24.78         3.80 o
  -7  10   8          0.41          4.75         4.14 o
  -6  10   8         82.49         68.41         8.38 o
  -5  10   8          1.03          3.79         4.16 o
  -4  10   8         61.35         72.13         8.76 o
  -3  10   8        108.47         89.57         6.73 o
  -2  10   8        334.57        316.43        11.83 o
  -1  10   8        134.76        121.35        11.26 o
   0  10   8        164.28        139.63        11.86 o
   1  10   8         19.90         22.53         6.36 o
   2  10   8          6.84          2.05         4.69 o
   3  10   8         19.36         19.18         5.41 o
   4  10   8         51.07         53.93         7.01 o
   5  10   8         12.83         14.24         3.65 o
 -10  11   8         33.22         29.79         4.13 o
  -9  11   8          4.66          0.01         1.96 o
  -8  11   8        120.39        117.66         9.56 o
  -7  11   8         16.12         23.88         5.44 o
  -6  11   8        133.83        140.77        11.32 o
  -5  11   8        157.84        168.51        12.36 o
  -4  11   8        290.30        279.71        15.67 o
  -3  11   8         43.59         48.25         5.07 o
  -2  11   8          1.37          1.73         3.01 o
  -1  11   8          1.33          0.72         4.23 o
   0  11   8          6.91          9.77         4.83 o
   1  11   8          4.38          3.78         4.77 o
   2  11   8          1.36          2.16         2.42 o
   3  11   8         72.26         73.25         4.99 o
   4  11   8         25.50         29.25         3.05 o
  -9  12   8         12.38          9.26         3.20 o
  -8  12   8          0.06          0.01         3.75 o
  -7  12   8         76.97         80.13         8.17 o
  -6  12   8         80.54         79.52         8.37 o
  -5  12   8         54.21         69.81         8.04 o
  -4  12   8         40.11         40.25         4.44 o
  -3  12   8         69.02         63.43         5.29 o
  -2  12   8          4.56          5.21         4.38 o
  -1  12   8         13.32         16.37         5.08 o
   0  12   8         23.90         25.21         5.56 o
   1  12   8          1.78          0.00         3.71 o
   2  12   8         22.29         18.57         4.52 o
  -7  13   8         31.77         33.88         5.15 o
  -6  13   8          9.72         11.14         3.99 o
  -5  13   8         96.04         97.41         8.26 o
  -4  13   8         24.16         25.18         3.30 o
  -3  13   8         42.45         54.35         5.84 o
  -2  13   8          8.21          7.69         3.95 o
  -1  13   8         22.54         24.53         5.11 o
   0  13   8         47.98         69.22         6.70 o
  -1 -15   9          1.83          0.00         3.05 o
   0 -15   9          0.01          0.17         2.13 o
   1 -15   9          1.71          0.82         2.22 o
   2 -15   9          3.80          3.55         2.29 o
   3 -15   9         53.39         69.84         7.23 o
   4 -15   9         54.64         56.30         4.40 o
   5 -15   9          0.02          0.02         1.87 o
   6 -15   9          0.56          0.02         1.68 o
  -3 -14   9         19.05         17.85         4.50 o
  -2 -14   9          1.78          0.01         3.99 o
  -1 -14   9          0.09          0.00         4.78 o
   0 -14   9         43.55         42.40         4.47 o
   1 -14   9          9.36         13.84         3.68 o
   2 -14   9         85.82         91.24         8.33 o
   3 -14   9         20.18         26.12         3.53 o
   4 -14   9          0.11          0.01         2.34 o
   5 -14   9         12.43         15.53         3.03 o
   6 -14   9          8.03          7.75         2.65 o
   7 -14   9          4.05          2.84         2.67 o
  -4 -13   9         83.06         89.25        18.47 o
  -3 -13   9         21.73         27.82         9.32 o
  -2 -13   9          1.25          8.18         9.23 o
  -1 -13   9        225.04        270.50        10.72 o
   0 -13   9         23.07         23.56         5.41 o
   1 -13   9          0.35          8.52         4.39 o
   2 -13   9         67.18         71.67         5.67 o
   3 -13   9         40.13         31.59         5.80 o
   4 -13   9          7.27         10.89         4.36 o
   5 -13   9         25.75         24.76         5.32 o
   6 -13   9          3.22          1.21         2.40 o
   7 -13   9          7.34          5.72         2.15 o
   8 -13   9          7.63          9.16         2.42 o
  -6 -12   9         69.02         77.21         6.98 o
  -5 -12   9         10.75         10.84         3.15 o
  -4 -12   9          2.95          0.90         3.59 o
  -3 -12   9          3.58          5.23         3.36 o
  -2 -12   9         18.98         27.44         4.64 o
  -1 -12   9         78.16         89.39         6.99 o
   0 -12   9        107.47        107.53         7.41 o
   1 -12   9          4.61          4.67         5.42 o
   2 -12   9         51.10         53.23         5.11 o
   3 -12   9         29.49         22.36         5.60 o
   4 -12   9        171.12        194.99        13.03 o
   5 -12   9         49.23         43.92         4.56 o
   6 -12   9          7.31          4.07         3.82 o
   7 -12   9         23.65         21.05         7.96 o
   8 -12   9          1.53          0.05         2.61 o
   9 -12   9          6.32          5.75         2.32 o
  -7 -11   9          0.41          7.09         3.81 o
  -6 -11   9          7.73          2.57         2.70 o
  -5 -11   9          0.19          1.77         3.24 o
  -4 -11   9          0.04          3.09         3.01 o
  -3 -11   9         86.92         84.73         9.33 o
  -2 -11   9         30.70         34.07         7.19 o
  -1 -11   9         60.64         47.62         8.86 o
   0 -11   9        307.58        329.51        10.95 o
   1 -11   9        141.84        134.48         7.91 o
   2 -11   9         67.27         66.10         8.35 o
   3 -11   9          6.70         10.79         6.92 o
   4 -11   9         20.42         30.33         6.86 o
   5 -11   9        564.98        630.25        16.28 o
   6 -11   9          0.00          1.78         2.36 o
   7 -11   9         57.17         61.12         8.05 o
   8 -11   9         31.70         35.58         5.71 o
   9 -11   9          1.40          2.41         1.94 o
  10 -11   9          1.64          0.00         2.79 o
  -8 -10   9         28.39         30.88         3.45 o
  -7 -10   9          6.86          6.52         6.46 o
  -6 -10   9          4.33          7.99         8.01 o
  -5 -10   9         10.44         10.18         3.73 o
  -4 -10   9          5.11          6.99         4.03 o
  -3 -10   9        215.77        216.60        10.27 o
  -2 -10   9        247.06        256.11        13.26 o
  -1 -10   9       1247.73       1223.02        18.49 o
   0 -10   9        856.14        868.36        20.25 o
   1 -10   9         17.89         20.51         5.25 o
   2 -10   9       1027.19       1000.93        29.00 o
   3 -10   9        938.85        982.24        23.49 o
   4 -10   9        219.67        227.67         9.12 o
   5 -10   9        184.34        141.45         7.87 o
   6 -10   9          0.05          0.06         2.97 o
   7 -10   9         35.48         36.15         3.76 o
   8 -10   9        180.17        198.61         9.01 o
   9 -10   9          1.58          3.12         2.65 o
  10 -10   9          0.11          0.84         2.82 o
  -8  -9   9         11.50         11.82        11.47 o
  -7  -9   9          1.20          1.58         3.53 o
  -6  -9   9         17.84         21.01         4.25 o
  -5  -9   9        147.99        142.49         6.79 o
  -4  -9   9        147.22        151.53         8.37 o
  -3  -9   9        221.26        225.60         9.78 o
  -2  -9   9        102.91        129.09        12.16 o
  -1  -9   9        128.27        128.74        21.25 o
   0  -9   9          5.77         12.31         9.23 o
   1  -9   9        255.82        249.51        29.12 o
   2  -9   9         65.32         49.68        15.08 o
   3  -9   9       1060.65       1002.33        40.17 o
   4  -9   9          0.27          2.25         2.41 o
   5  -9   9         97.17        103.86         6.64 o
   6  -9   9         54.09         49.63         5.33 o
   7  -9   9          2.67          3.63         2.56 o
   8  -9   9         12.17         11.25         3.48 o
   9  -9   9          7.13          6.94         4.49 o
  10  -9   9          0.00          1.61         2.02 o
  -9  -8   9         37.50         36.59         6.41 o
  -8  -8   9          3.83          8.58         5.57 o
  -7  -8   9        134.26        133.00        12.47 o
  -6  -8   9         32.26         31.50        12.38 o
  -5  -8   9        191.08        183.33         7.34 o
  -4  -8   9         15.88          9.73         4.09 o
  -3  -8   9        316.24        287.99        14.34 o
  -2  -8   9          6.67          9.42         6.83 o
  -1  -8   9        132.51        106.38        18.82 o
   0  -8   9         15.80          7.12         8.79 o
   1  -8   9          0.62          2.59         6.79 o
   2  -8   9          5.19         11.67         8.70 o
   3  -8   9         27.07         17.13         8.76 o
   4  -8   9         78.61         74.46        11.62 o
   5  -8   9         11.71         13.51         3.22 o
   6  -8   9          4.85          2.91         2.69 o
   7  -8   9         55.97         53.65         4.32 o
   8  -8   9        136.68        150.89         8.99 o
   9  -8   9          0.16          1.83         2.85 o
  10  -8   9          0.01          0.20         2.11 o
  11  -8   9          6.70         10.07         2.24 o
 -10  -7   9         29.00         23.29         4.48 o
  -9  -7   9          7.49          6.78         4.29 o
  -8  -7   9         43.67         47.47         5.26 o
  -7  -7   9          6.62          5.15         3.75 o
  -6  -7   9          6.64          8.29         7.88 o
  -5  -7   9        177.62        198.90        11.33 o
  -4  -7   9        577.59        517.47        41.27 o
  -3  -7   9         11.89          3.30         6.16 o
  -2  -7   9          3.20         15.79         9.32 o
  -1  -7   9       1717.10       1576.97        64.94 o
   0  -7   9        149.13        158.08        22.02 o
   1  -7   9        473.19        511.42        37.60 o
   2  -7   9        252.44        256.60        27.81 o
   3  -7   9         26.04         45.92        12.95 o
   4  -7   9         70.92         61.63         9.04 o
   5  -7   9         32.95         25.23         7.07 o
   6  -7   9        201.36        191.57         8.56 o
   7  -7   9         59.47         49.59         4.78 o
   8  -7   9         63.82         58.06         5.71 o
   9  -7   9          7.78          7.63         2.98 o
  10  -7   9          3.83          2.18         2.39 o
  11  -7   9          8.11         11.65         2.37 o
 -10  -6   9          5.56          3.25         3.66 o
  -9  -6   9          0.14          9.96        10.31 o
  -8  -6   9         14.80         13.52         4.09 o
  -7  -6   9          4.49          3.37         2.69 o
  -6  -6   9        206.57        197.59         7.60 o
  -5  -6   9        198.79        182.61         7.18 o
  -4  -6   9        503.58        522.36        29.97 o
  -3  -6   9        237.49        223.10        17.71 o
  -2  -6   9        836.35        800.63        44.36 o
  -1  -6   9        763.64        762.05        43.51 o
   0  -6   9        757.83        647.89        40.40 o
   1  -6   9        288.68        278.70        26.88 o
   2  -6   9        153.59        137.05        20.60 o
   3  -6   9          2.59         10.89         8.09 o
   4  -6   9         87.53         83.83        11.44 o
   5  -6   9         49.20         57.96        14.33 o
   6  -6   9         21.64         18.65         6.91 o
   7  -6   9        104.29         99.77         8.86 o
   8  -6   9         98.56         82.45         7.37 o
   9  -6   9         16.85         14.25         7.41 o
  10  -6   9          0.12          0.76         2.25 o
  11  -6   9          2.89          0.09         1.79 o
 -11  -5   9         14.89         14.29         4.15 o
 -10  -5   9         18.31         11.21         4.40 o
  -9  -5   9        107.98        102.58         7.19 o
  -8  -5   9         72.28         76.95         5.38 o
  -7  -5   9         28.75         38.68         4.18 o
  -6  -5   9         14.58         13.97         3.30 o
  -5  -5   9         26.52         20.25         8.90 o
  -4  -5   9          0.79          1.54         6.50 o
  -3  -5   9         51.67         53.73         8.87 o
  -2  -5   9        130.14         93.07        11.47 o
  -1  -5   9        981.76        907.00        45.08 o
   0  -5   9       1215.97       1223.35        39.53 o
   1  -5   9        908.94        876.24        31.83 o
   2  -5   9         95.80         75.82        14.71 o
   3  -5   9       1077.61       1071.93        34.54 o
   4  -5   9        128.39        122.70        12.60 o
   5  -5   9         53.39         80.98        16.93 o
   6  -5   9          8.77          6.39         7.52 o
   7  -5   9         15.59         18.46        16.41 o
   8  -5   9         34.31         24.08         4.29 o
   9  -5   9          5.95         11.67         3.41 o
  10  -5   9          0.00          0.50         2.18 o
  11  -5   9         10.64          8.49         3.69 o
 -11  -4   9         42.51         34.25         5.39 o
 -10  -4   9        294.43        327.81        16.32 o
  -9  -4   9         88.11        107.47         9.24 o
  -8  -4   9        184.46        187.75         7.85 o
  -7  -4   9          3.53          8.11         2.63 o
  -6  -4   9        177.68        198.16        26.16 o
  -5  -4   9        282.38        268.89        29.05 o
  -4  -4   9         35.75         29.53        10.73 o
  -3  -4   9        477.95        538.77        26.32 o
  -2  -4   9         19.14         14.25         4.15 o
  -1  -4   9       1406.67       1587.94        40.47 o
   0  -4   9       1028.88       1041.63        45.52 o
   1  -4   9          1.67          0.20         6.88 o
   2  -4   9        278.71        319.98        17.80 o
   3  -4   9       1063.29       1047.37        47.09 o
   4  -4   9         36.28         29.58         6.90 o
   5  -4   9        447.71        419.44        34.96 o
   6  -4   9         87.78         45.89        13.67 o
   7  -4   9          1.92          5.32         3.66 o
   8  -4   9          0.11          0.02         3.40 o
   9  -4   9         14.05         13.74         3.37 o
  10  -4   9          3.45          4.55         2.88 o
  11  -4   9          6.27          5.57         3.49 o
 -11  -3   9          7.35         11.24         4.42 o
 -10  -3   9        142.54        128.02        11.08 o
  -9  -3   9        393.43        410.07        11.14 o
  -8  -3   9         49.76         38.84         4.43 o
  -7  -3   9        457.73        450.49        11.76 o
  -6  -3   9          2.13          0.06         7.87 o
  -5  -3   9        196.29        216.42        25.33 o
  -4  -3   9        305.13        300.91        27.91 o
  -3  -3   9        565.35        704.15        27.49 o
  -2  -3   9       2202.29       2348.57        85.63 o
  -1  -3   9        501.56        495.05        22.74 o
   0  -3   9       1135.25       1222.39        50.20 o
   1  -3   9        105.28        114.30        13.09 o
   2  -3   9         58.78         56.62         8.48 o
   3  -3   9        690.56        723.08        29.03 o
   4  -3   9        534.22        621.28        39.98 o
   5  -3   9        135.80        115.18        19.04 o
   6  -3   9        111.51        129.97        20.88 o
   7  -3   9         71.61         48.14         4.90 o
   8  -3   9         11.50          5.90         3.99 o
   9  -3   9         10.00          8.86         2.85 o
  10  -3   9          0.20          0.00         3.74 o
  11  -3   9          1.76          1.40         2.86 o
 -12  -2   9          0.02          0.00         3.04 o
 -11  -2   9          0.16          0.01         4.50 o
 -10  -2   9          0.11          0.77         4.10 o
  -9  -2   9        380.43        357.78        12.98 o
  -8  -2   9        742.83        714.43        14.07 o
  -7  -2   9         90.52         86.85        18.25 o
  -6  -2   9        149.88        176.72        24.13 o
  -5  -2   9       1397.42       1507.70        65.91 o
  -4  -2   9          1.25          1.02         4.74 o
  -3  -2   9         72.90        128.88        12.46 o
  -2  -2   9          6.48          0.47         4.28 o
  -1  -2   9        131.70        160.29        13.74 o
   0  -2   9       2287.24       2824.09        53.40 o
   1  -2   9         20.63         11.14         4.45 o
   2  -2   9        326.80        305.33        18.23 o
   3  -2   9          0.24          9.34         5.58 o
   4  -2   9         12.93         12.11         8.37 o
   5  -2   9         16.59         16.44         9.36 o
   6  -2   9         89.31        105.88        19.71 o
   7  -2   9          5.97          9.04         4.02 o
   8  -2   9         86.64         90.86         9.28 o
   9  -2   9          7.61          5.70         3.99 o
  10  -2   9          2.61          4.71         3.43 o
  11  -2   9          0.32          0.01         2.84 o
 -12  -1   9          1.82          3.04         3.48 o
 -11  -1   9         21.80         18.00         5.21 o
 -10  -1   9         37.55         38.64         5.63 o
  -9  -1   9          6.59          6.90         3.96 o
  -8  -1   9        612.05        589.38        16.91 o
  -7  -1   9         21.15         21.61        10.14 o
  -6  -1   9         68.53         66.43        11.14 o
  -5  -1   9        708.54        755.83        31.09 o
  -4  -1   9       1243.41       1247.80        38.22 o
  -3  -1   9        808.04       1036.63        33.10 o
  -2  -1   9        242.10        288.38        16.62 o
  -1  -1   9          2.06          2.95         3.84 o
   0  -1   9         12.06          7.43         4.21 o
   1  -1   9         55.11         92.88        15.56 o
   2  -1   9        872.89        814.97        42.95 o
   3  -1   9        196.95        206.16        22.35 o
   4  -1   9        136.66        120.55        18.55 o
   5  -1   9         49.53         70.83        16.26 o
   6  -1   9         91.34         75.67         7.54 o
   7  -1   9        157.18        175.52         8.31 o
   8  -1   9         82.89         86.83         6.33 o
   9  -1   9          8.24          8.56         4.19 o
  10  -1   9          4.78          6.28         3.55 o
  11  -1   9          9.07          9.55         2.07 o
 -12   0   9          0.47          0.00         3.98 o
 -11   0   9          6.27          0.00         5.45 o
 -10   0   9         80.22         82.83         6.27 o
  -9   0   9        264.69        260.23        11.12 o
  -8   0   9          3.83          6.07         2.56 o
  -7   0   9        482.97        467.91        27.44 o
  -6   0   9        644.66        712.10        32.04 o
  -5   0   9          9.71         10.75         4.80 o
  -4   0   9       2271.94       2357.92        52.84 o
  -3   0   9        210.50        218.77        15.90 o
  -2   0   9        279.73        372.18        23.93 o
  -1   0   9         24.91         26.42        13.47 o
   0   0   9       1437.69       1216.20        50.86 o
   1   0   9        579.56        743.82        26.93 o
   2   0   9        850.58        960.12        32.05 o
   3   0   9         71.69        102.12        12.07 o
   4   0   9          5.40         13.23         8.23 o
   5   0   9         24.43         27.65        11.16 o
   6   0   9         44.11         41.40         4.80 o
   7   0   9         64.70         63.37         4.86 o
   8   0   9          4.08          3.22         2.50 o
   9   0   9         15.53         14.87         4.71 o
  10   0   9          8.00         15.82         4.04 o
 -12   1   9         62.33         79.99         8.05 o
 -11   1   9         13.43         11.06         4.02 o
 -10   1   9          0.18          1.82         2.63 o
  -9   1   9          3.08          4.23         2.84 o
  -8   1   9        192.94        176.60         8.25 o
  -7   1   9         50.68         38.97         8.89 o
  -6   1   9         56.83         61.31        10.05 o
  -5   1   9        728.63        724.14        30.89 o
  -4   1   9        775.34        812.15        30.42 o
  -3   1   9        483.79        446.19        21.22 o
  -2   1   9        781.88        903.02        31.07 o
  -1   1   9         41.59         25.51        10.09 o
   0   1   9          5.87          3.98         3.97 o
   1   1   9       1445.56       1533.23        40.34 o
   2   1   9        252.32        335.96        19.78 o
   3   1   9        148.82        133.16        19.80 o
   4   1   9        985.10       1014.35        54.71 o
   5   1   9         35.04         59.29        15.60 o
   6   1   9          4.56          7.70         2.98 o
   7   1   9          7.73          7.39         2.95 o
   8   1   9          6.00          6.82         2.84 o
   9   1   9          1.14          0.28         1.96 o
  10   1   9          0.85          0.59         1.80 o
 -12   2   9         50.69         47.74         7.14 o
 -11   2   9         54.56         62.50         7.69 o
 -10   2   9         32.28         32.83         4.48 o
  -9   2   9         17.51         16.31         4.34 o
  -8   2   9        521.54        492.74        13.58 o
  -7   2   9        128.22        103.55        17.27 o
  -6   2   9         50.99         37.53         8.73 o
  -5   2   9         35.78         27.53        10.03 o
  -4   2   9        209.48        215.96        16.01 o
  -3   2   9         74.53         66.15         9.17 o
  -2   2   9          0.43          2.87         3.49 o
  -1   2   9       1806.29       2019.33        66.31 o
   0   2   9        267.08        304.90        18.41 o
   1   2   9         23.64         25.58         7.33 o
   2   2   9        165.00        150.69        14.87 o
   3   2   9        984.00       1027.48        37.68 o
   4   2   9        146.06        183.61        23.95 o
   5   2   9        197.38        174.90         7.00 o
   6   2   9         29.33         28.87         4.11 o
   7   2   9         32.24         38.55         7.07 o
   8   2   9         21.15         24.12         4.17 o
   9   2   9          0.01          0.18         3.02 o
  10   2   9         14.44         11.17         3.31 o
 -12   3   9          0.18          0.00         2.85 o
 -11   3   9         50.87         53.81         7.36 o
 -10   3   9         75.15         81.10         7.76 o
  -9   3   9        202.65        187.68         9.60 o
  -8   3   9        193.05        179.42         8.25 o
  -7   3   9        155.64        137.38        21.39 o
  -6   3   9        147.35        133.51        21.02 o
  -5   3   9        102.83        114.51        19.08 o
  -4   3   9          2.09          2.85         4.60 o
  -3   3   9         12.32         22.04         6.51 o
  -2   3   9         65.62        100.31        17.08 o
  -1   3   9        206.94        237.04        16.60 o
   0   3   9       1409.99       1376.22        40.89 o
   1   3   9         25.98         20.73         7.65 o
   2   3   9         29.06         39.36         8.60 o
   3   3   9        856.69        940.97        54.56 o
   4   3   9        242.33        301.27        32.69 o
   5   3   9          6.74          3.52         2.29 o
   6   3   9          3.65          5.72         3.79 o
   7   3   9         14.15         13.71         3.69 o
   8   3   9          0.31          0.08         2.56 o
   9   3   9          0.91          1.14         2.14 o
 -12   4   9         12.34          7.89         3.54 o
 -11   4   9          7.50          6.20         3.65 o
 -10   4   9          2.93          4.19         3.96 o
  -9   4   9        211.86        198.04         9.95 o
  -8   4   9         69.12         56.58         5.31 o
  -7   4   9         92.66         74.25         7.65 o
  -6   4   9         54.77         50.74        13.85 o
  -5   4   9        681.03        680.86        43.68 o
  -4   4   9        676.35        753.42        31.13 o
  -3   4   9        369.27        312.26        29.34 o
  -2   4   9          0.13          6.64         6.26 o
  -1   4   9         24.46         12.07         5.49 o
   0   4   9        179.22        150.78        14.66 o
   1   4   9         96.93        105.56        12.12 o
   2   4   9         71.39         77.89        17.78 o
   3   4   9        116.39        136.68        23.03 o
   4   4   9        576.35        547.02        21.14 o
   5   4   9         84.12         59.31         4.37 o
   6   4   9         17.32         19.54         5.14 o
   7   4   9         60.24         62.26         5.57 o
   8   4   9         31.06         29.37         5.75 o
   9   4   9          5.14          2.42         2.58 o
 -12   5   9          0.42          1.15         1.93 o
 -11   5   9          0.18          0.89         3.37 o
 -10   5   9         36.69         36.57         6.34 o
  -9   5   9          1.10          0.01         4.07 o
  -8   5   9         22.90         20.97         4.77 o
  -7   5   9         20.40         33.34         4.42 o
  -6   5   9         92.42         65.71        15.20 o
  -5   5   9        623.20        578.59        42.68 o
  -4   5   9        808.21        738.24        46.50 o
  -3   5   9        485.71        487.54        25.35 o
  -2   5   9         72.27         62.74        10.10 o
  -1   5   9         86.54         92.69        22.89 o
   0   5   9        178.79        139.54        21.74 o
   1   5   9         23.05         12.76         8.31 o
   2   5   9          0.30          3.68         7.56 o
   3   5   9        810.02        747.39        18.67 o
   4   5   9          1.80          0.24         2.56 o
   5   5   9        130.43        123.86         8.47 o
   6   5   9        169.83        183.22        12.70 o
   7   5   9          0.45          3.00         3.96 o
   8   5   9         49.09         60.54         4.63 o
 -12   6   9          0.78          1.23         2.07 o
 -11   6   9          8.33          8.73         2.71 o
 -10   6   9          0.19          0.00         3.77 o
  -9   6   9        102.05         86.77         9.42 o
  -8   6   9         16.49         16.65         4.52 o
  -7   6   9          0.39          2.22         2.38 o
  -6   6   9        722.05        616.84        15.24 o
  -5   6   9         19.31         11.81        13.32 o
  -4   6   9        487.83        376.95        24.44 o
  -3   6   9        105.86         97.61        10.32 o
  -2   6   9          8.41         17.70         6.96 o
  -1   6   9         75.11         53.54        14.28 o
   0   6   9        171.55        110.56        19.55 o
   1   6   9         36.93         24.67        11.24 o
   2   6   9          0.11          0.09         2.91 o
   3   6   9          0.15          0.37         2.99 o
   4   6   9        211.24        228.81        10.24 o
   5   6   9         39.17         37.90         3.76 o
   6   6   9         34.68         25.06         6.31 o
   7   6   9        121.57        126.65         6.96 o
   8   6   9          8.44          5.60         2.03 o
 -12   7   9         42.78         50.68         4.00 o
 -11   7   9          3.19          4.08         2.21 o
 -10   7   9          1.87          8.88         4.22 o
  -9   7   9         15.29          9.91         4.37 o
  -8   7   9          7.58          5.86         2.71 o
  -7   7   9         23.77         18.43         3.22 o
  -6   7   9         31.54         27.75         4.16 o
  -5   7   9        829.15        728.10        20.52 o
  -4   7   9          2.44          3.23         2.74 o
  -3   7   9        113.21         84.14        12.40 o
  -2   7   9          6.52          7.29         8.31 o
  -1   7   9         77.38         77.80        18.27 o
   0   7   9        133.95        114.79         9.70 o
   1   7   9        504.53        507.90        26.15 o
   2   7   9         59.43         73.44         8.45 o
   3   7   9          9.55          8.45         3.44 o
   4   7   9        123.31        131.54         6.41 o
   5   7   9          8.91          6.40         2.91 o
   6   7   9         18.48         16.99         4.75 o
   7   7   9          9.55          9.61         1.88 o
 -11   8   9         13.24          8.79         3.09 o
 -10   8   9         35.11         37.67         4.14 o
  -9   8   9         65.39         70.37         5.74 o
  -8   8   9         56.04         55.59         4.30 o
  -7   8   9          0.81          0.00         2.50 o
  -6   8   9         65.56         60.77         7.32 o
  -5   8   9         74.59         61.59         9.74 o
  -4   8   9         87.77         88.27         7.74 o
  -3   8   9         12.20         16.32         4.88 o
  -2   8   9         91.50         99.69         6.50 o
  -1   8   9        133.07        134.04        25.46 o
   0   8   9          0.46          3.74         4.43 o
   1   8   9         98.77         92.94        10.27 o
   2   8   9        245.79        290.97        16.90 o
   3   8   9        280.68        293.02        10.60 o
   4   8   9         14.74         19.64         3.97 o
   5   8   9        130.52        135.43        17.05 o
   6   8   9          0.25          2.92         3.05 o
 -11   9   9          9.78          7.99         2.11 o
 -10   9   9         42.18         47.48         4.17 o
  -9   9   9         40.49         45.52         3.54 o
  -8   9   9         74.22         66.72         7.05 o
  -7   9   9          0.56          0.86         3.80 o
  -6   9   9         46.00         38.07         7.04 o
  -5   9   9          5.40          2.93         4.61 o
  -4   9   9         93.46         71.71         8.92 o
  -3   9   9         11.14         12.49         3.86 o
  -2   9   9        241.27        235.55        10.45 o
  -1   9   9        650.47        528.75        21.77 o
   0   9   9        104.62         99.42        10.29 o
   1   9   9         70.03         63.13         8.58 o
   2   9   9         30.29         23.39         4.47 o
   3   9   9        160.05        177.83        14.85 o
   4   9   9         75.80         86.73         7.16 o
   5   9   9         19.92         20.79         3.06 o
 -10  10   9          0.93          1.49         2.25 o
  -9  10   9        117.52        132.75         6.60 o
  -8  10   9         22.26         23.16         5.03 o
  -7  10   9         31.98         35.81         6.30 o
  -6  10   9          3.19          4.46         4.16 o
  -5  10   9         12.44         10.79         4.46 o
  -4  10   9         81.51         71.43         8.43 o
  -3  10   9         96.09        113.48         8.78 o
  -2  10   9        413.24        439.14        13.53 o
  -1  10   9         56.81         66.44         8.72 o
   0  10   9        106.51         97.89        10.05 o
   1  10   9         68.69         82.06         9.03 o
   2  10   9         38.21         40.96         6.94 o
   3  10   9          8.49         11.32         3.36 o
   4  10   9         17.68         18.66         3.05 o
  -9  11   9          4.05          5.03         2.95 o
  -8  11   9        127.39        125.64         9.34 o
  -7  11   9         15.55         13.21         4.25 o
  -6  11   9        171.78        170.59        11.85 o
  -5  11   9        133.97        128.93        10.64 o
  -4  11   9        211.00        248.15        14.51 o
  -3  11   9          0.52          2.96         2.61 o
  -2  11   9          1.30          7.74         3.02 o
  -1  11   9        113.32        112.09         9.98 o
   0  11   9          1.44          4.76         4.76 o
   1  11   9         12.26          7.16         4.29 o
   2  11   9          0.11          3.01         4.21 o
   3  11   9         34.87         37.89         4.02 o
  -8  12   9         22.62         23.38         4.35 o
  -7  12   9          3.36          6.67         3.49 o
  -6  12   9        123.39        130.55         9.74 o
  -5  12   9         47.82         53.60         6.97 o
  -4  12   9        103.68         99.23         8.77 o
  -3  12   9          3.37          2.63         2.66 o
  -2  12   9         21.84         22.17         5.13 o
  -1  12   9         53.13         49.54         6.77 o
   0  12   9         21.23         21.71         5.31 o
   1  12   9          4.08          1.28         3.32 o
  -6  13   9          3.11          4.78         3.21 o
  -5  13   9         82.18         89.07         7.39 o
  -4  13   9          0.18          0.00         3.14 o
  -3  13   9         15.05         19.37         2.77 o
  -2  13   9         45.04         49.52         5.72 o
  -1  13   9          0.55          2.76         3.20 o
   0 -15  10          2.11          0.01         3.07 o
   1 -15  10          3.61          9.33         2.52 o
   2 -15  10          4.25          2.47         2.06 o
   3 -15  10         69.48         67.60         6.79 o
   4 -15  10         14.72         15.33         2.45 o
   5 -15  10          0.17          0.04         1.82 o
  -3 -14  10          8.02          4.46         3.39 o
  -2 -14  10          5.70          0.94         3.62 o
  -1 -14  10          9.07          7.55         3.91 o
   0 -14  10         20.72         26.23         5.65 o
   1 -14  10         18.90         16.90         4.30 o
   2 -14  10         30.42         43.03         5.99 o
   3 -14  10          0.15          0.85         2.03 o
   4 -14  10          0.35          1.62         2.26 o
   5 -14  10          6.31          4.93         2.35 o
   6 -14  10          0.14          1.51         2.19 o
   7 -14  10          4.46          0.00         1.98 o
  -4 -13  10         30.50         32.03         8.25 o
  -3 -13  10         30.28         23.58        11.06 o
  -2 -13  10          1.78          5.65         3.11 o
  -1 -13  10         95.87        107.75        10.66 o
   0 -13  10          3.64         11.65         3.66 o
   1 -13  10        131.26        122.03        10.57 o
   2 -13  10         44.27         40.94         4.61 o
   3 -13  10         11.43          9.01         4.21 o
   4 -13  10          7.67          7.23         3.00 o
   5 -13  10         27.17         28.11         5.63 o
   6 -13  10          6.45          6.46         2.61 o
   7 -13  10          0.05          1.11         2.42 o
   8 -13  10          1.22          1.42         1.61 o
  -5 -12  10          8.81         15.90         4.94 o
  -4 -12  10          8.37          6.57         6.65 o
  -3 -12  10         14.12         13.68         4.82 o
  -2 -12  10          0.84          0.54         3.43 o
  -1 -12  10         49.52         47.36         5.36 o
   0 -12  10        208.76        210.89         9.84 o
   1 -12  10         33.47         33.10         6.39 o
   2 -12  10          8.48          6.13         4.83 o
   3 -12  10         62.79         63.55         5.49 o
   4 -12  10          6.22          7.96         4.58 o
   5 -12  10          0.14          1.40         2.62 o
   6 -12  10          0.91          3.71         2.16 o
   7 -12  10         23.19         27.34         6.43 o
   8 -12  10          0.89          0.02         2.41 o
   9 -12  10          2.30          0.00         2.02 o
  -6 -11  10          0.59          7.50         3.33 o
  -5 -11  10          6.88          0.37         3.33 o
  -4 -11  10          5.84          5.17         3.01 o
  -3 -11  10          0.06          5.93         4.24 o
  -2 -11  10         16.36         13.61         3.79 o
  -1 -11  10          0.44          0.05         3.54 o
   0 -11  10        467.81        426.48        14.11 o
   1 -11  10         42.02         34.92         5.99 o
   2 -11  10         51.07         38.74         6.32 o
   3 -11  10         30.39         26.45         6.32 o
   4 -11  10         77.23         83.85         9.28 o
   5 -11  10         26.90         23.08         3.94 o
   6 -11  10          1.08          2.06         2.31 o
   7 -11  10          3.51          9.19         3.23 o
   8 -11  10         46.45         45.75         4.71 o
   9 -11  10          2.00          2.80         1.86 o
  -7 -10  10          8.13         14.93         8.48 o
  -6 -10  10          0.31          2.83         4.37 o
  -5 -10  10         20.11         20.78         4.15 o
  -4 -10  10         43.97         55.76         7.05 o
  -3 -10  10         47.94         54.15         8.66 o
  -2 -10  10         76.01         79.05         6.73 o
  -1 -10  10        237.23        209.95         7.68 o
   0 -10  10         46.73         44.27        14.15 o
   1 -10  10         25.23         22.20         4.67 o
   2 -10  10        640.21        623.57        23.20 o
   3 -10  10        715.85        735.00        33.66 o
   4 -10  10         59.53         53.87         4.99 o
   5 -10  10         67.25         55.75         5.72 o
   6 -10  10         53.08         53.00         5.47 o
   7 -10  10          3.51          8.40         2.72 o
   8 -10  10         99.40        110.47         6.76 o
   9 -10  10          2.44          8.44         2.82 o
  10 -10  10          0.38          2.04         2.75 o
  -8  -9  10          0.18          1.20         3.32 o
  -7  -9  10          0.03          0.00         4.16 o
  -6  -9  10        263.29        233.11        14.82 o
  -5  -9  10        223.01        211.36         9.95 o
  -4  -9  10         46.92         41.85         4.97 o
  -3  -9  10          4.07          1.71         2.92 o
  -2  -9  10        310.76        271.98        14.10 o
  -1  -9  10          6.77          6.56         4.13 o
   0  -9  10          0.08          1.63         2.91 o
   1  -9  10        127.17        113.21         6.88 o
   2  -9  10         73.28         62.58         7.90 o
   3  -9  10        519.90        466.29        20.72 o
   4  -9  10          5.67          3.59         2.51 o
   5  -9  10          0.05          3.76         2.76 o
   6  -9  10        249.73        282.88        11.15 o
   7  -9  10          5.82         10.99         2.91 o
   8  -9  10         51.74         55.18         5.07 o
   9  -9  10          3.46          2.99         2.55 o
  10  -9  10          1.90          1.80         2.99 o
  -9  -8  10         29.47         28.90         7.50 o
  -8  -8  10         17.64         22.03         5.41 o
  -7  -8  10        106.68        106.13        10.03 o
  -6  -8  10          0.50          0.05         5.20 o
  -5  -8  10         62.70         69.90         8.87 o
  -4  -8  10        495.83        469.85        13.94 o
  -3  -8  10       1117.36       1169.26        28.57 o
  -2  -8  10          6.53          0.00         7.23 o
  -1  -8  10          0.39          0.00         7.04 o
   0  -8  10        887.82        857.74        51.88 o
   1  -8  10         79.27         85.16        17.38 o
   2  -8  10        101.22         88.36        17.45 o
   3  -8  10         27.94         17.05         8.52 o
   4  -8  10         55.01         50.67         4.43 o
   5  -8  10         24.19         23.37         4.54 o
   6  -8  10         49.14         44.87         7.43 o
   7  -8  10         73.66         61.77         4.53 o
   8  -8  10         60.43         65.57         4.49 o
   9  -8  10          1.78          0.05         2.59 o
  10  -8  10          4.86          5.30         2.19 o
  -9  -7  10          3.01          0.04         4.30 o
  -8  -7  10          6.20          3.85         4.69 o
  -7  -7  10        116.05        137.74         8.36 o
  -6  -7  10          0.00          4.19         4.10 o
  -5  -7  10        242.92        220.64        20.25 o
  -4  -7  10         46.82         40.22         6.46 o
  -3  -7  10          1.37          6.78         6.55 o
  -2  -7  10        232.15        186.67        23.38 o
  -1  -7  10        854.00        834.73        48.96 o
   0  -7  10          2.03          2.26         7.64 o
   1  -7  10        117.72        114.89        19.10 o
   2  -7  10         35.64         28.49        11.19 o
   3  -7  10        138.19        140.24        22.20 o
   4  -7  10         24.66         16.02         9.49 o
   5  -7  10         22.80         20.22         3.59 o
   6  -7  10         72.64         66.26         5.56 o
   7  -7  10          8.69          3.48         2.71 o
   8  -7  10         38.09         44.89         4.88 o
   9  -7  10         11.14         13.19         3.11 o
  10  -7  10         12.94         12.98         2.75 o
 -10  -6  10          2.64          1.93         3.59 o
  -9  -6  10          1.22          0.00         5.33 o
  -8  -6  10          0.22          0.04         5.96 o
  -7  -6  10         30.00         31.20         4.88 o
  -6  -6  10         13.14         13.41         3.74 o
  -5  -6  10          3.14          5.52         3.24 o
  -4  -6  10         90.10        107.66        19.74 o
  -3  -6  10         43.24         43.76        12.90 o
  -2  -6  10        564.68        530.09        38.26 o
  -1  -6  10       2826.94       2442.11        80.82 o
   0  -6  10       3223.96       3273.12        93.57 o
   1  -6  10        465.54        452.12        36.00 o
   2  -6  10        180.58        195.35        23.60 o
   3  -6  10        126.85        108.25        18.40 o
   4  -6  10         71.69         57.60        13.97 o
   5  -6  10         52.64         30.75        11.63 o
   6  -6  10         64.62         65.58         7.21 o
   7  -6  10        163.30        162.84        12.51 o
   8  -6  10         10.34         19.58         3.75 o
   9  -6  10          6.72          5.49         2.75 o
  10  -6  10         11.20          7.10         2.54 o
  11  -6  10          1.09          2.97         1.79 o
 -10  -5  10          4.76          1.74         3.98 o
  -9  -5  10        117.15        121.87        10.46 o
  -8  -5  10          4.05          0.02         4.75 o
  -7  -5  10         57.10         75.38         7.73 o
  -6  -5  10         19.88         29.46         4.55 o
  -5  -5  10         21.39         16.81         9.80 o
  -4  -5  10          2.93          0.10         6.27 o
  -3  -5  10        420.34        419.63        24.18 o
  -2  -5  10       1351.75       1257.78        51.76 o
  -1  -5  10          0.13          3.10         6.92 o
   0  -5  10         99.79         88.38        10.77 o
   1  -5  10         28.83         39.54         8.11 o
   2  -5  10         48.19         55.83        13.23 o
   3  -5  10        262.35        255.83        18.63 o
   4  -5  10        627.79        619.78        29.74 o
   5  -5  10          0.07          9.90         8.20 o
   6  -5  10         68.34         50.92         6.51 o
   7  -5  10          0.35          0.18         3.59 o
   8  -5  10          5.11          6.22         2.80 o
   9  -5  10          1.41          2.28         2.53 o
  10  -5  10          5.27          5.80         2.53 o
  11  -5  10         10.76         12.17         3.75 o
 -11  -4  10         57.00         55.86         6.49 o
 -10  -4  10        174.95        172.87        12.25 o
  -9  -4  10        103.15        120.03        11.18 o
  -8  -4  10          0.91          3.50         4.50 o
  -7  -4  10        267.60        254.93        10.42 o
  -6  -4  10          8.02          8.84         2.93 o
  -5  -4  10        119.68         93.93        18.40 o
  -4  -4  10         10.32         10.64         8.47 o
  -3  -4  10         75.10         60.97         9.76 o
  -2  -4  10         19.74         35.37         5.81 o
  -1  -4  10        382.33        331.48        24.37 o
   0  -4  10          1.46          3.41         7.05 o
   1  -4  10          2.36         11.25         8.47 o
   2  -4  10         22.01         31.38        11.45 o
   3  -4  10        385.63        318.51        28.15 o
   4  -4  10        221.22        196.97        16.89 o
   5  -4  10        283.89        304.01        30.80 o
   6  -4  10         59.91         51.57         5.05 o
   7  -4  10         42.08         44.85         6.68 o
   8  -4  10         37.07         33.99         6.36 o
   9  -4  10         25.83         14.23         6.12 o
  10  -4  10          8.94          7.05         2.36 o
  11  -4  10          5.99          9.53         3.33 o
 -11  -3  10         21.30         26.72         5.68 o
 -10  -3  10        150.03        155.36        11.80 o
  -9  -3  10        221.54        219.12        14.69 o
  -8  -3  10         15.23         20.03         5.98 o
  -7  -3  10          0.10          3.65         3.99 o
  -6  -3  10        356.98        365.41        35.27 o
  -5  -3  10        214.55        183.71        25.93 o
  -4  -3  10        497.72        431.72        36.65 o
  -3  -3  10        367.56        324.76        20.59 o
  -2  -3  10          5.42          8.95        10.78 o
  -1  -3  10         18.57         24.86         6.48 o
   0  -3  10        132.41        116.59        17.08 o
   1  -3  10         99.89        104.77        16.79 o
   2  -3  10        167.15        151.33        13.80 o
   3  -3  10       1101.82       1169.45        54.98 o
   4  -3  10         93.72         97.20        17.17 o
   5  -3  10        357.94        357.61        33.28 o
   6  -3  10          7.82         22.13         5.33 o
   7  -3  10        298.03        327.77        11.41 o
   8  -3  10         37.79         50.35         7.31 o
   9  -3  10         14.38         13.83         3.12 o
  10  -3  10          0.13          0.00         3.28 o
 -11  -2  10          4.23          8.64         4.50 o
 -10  -2  10         59.28         63.42         8.42 o
  -9  -2  10        445.94        410.55        20.03 o
  -8  -2  10        302.19        327.73        16.00 o
  -7  -2  10         84.71         97.91        12.09 o
  -6  -2  10        467.62        491.08        40.50 o
  -5  -2  10        395.20        399.64        35.19 o
  -4  -2  10        144.43        146.40        14.31 o
  -3  -2  10        473.31        439.25        25.26 o
  -2  -2  10        173.62        189.17        14.96 o
  -1  -2  10        295.18        288.83        19.46 o
   0  -2  10         19.03         28.72         8.67 o
   1  -2  10          5.88          7.57         4.81 o
   2  -2  10         13.16         15.71         6.60 o
   3  -2  10       1063.24       1133.91        38.82 o
   4  -2  10        181.81        146.67        21.27 o
   5  -2  10        148.20        176.76        24.06 o
   6  -2  10         94.92         74.70         5.74 o
   7  -2  10        136.09        145.10         7.62 o
   8  -2  10          1.91          0.75         3.23 o
   9  -2  10         11.71         15.31         3.04 o
  10  -2  10          0.00          0.02         3.37 o
 -12  -1  10         24.82         27.14         4.97 o
 -11  -1  10         49.25         38.23         6.47 o
 -10  -1  10         52.34         50.02         7.64 o
  -9  -1  10         44.95         49.10         7.54 o
  -8  -1  10         35.39         18.67         4.46 o
  -7  -1  10          0.68          1.87         4.31 o
  -6  -1  10          1.91          2.07         5.08 o
  -5  -1  10       1689.88       1708.45        49.22 o
  -4  -1  10         88.54         89.98        11.85 o
  -3  -1  10        428.87        406.71        23.00 o
  -2  -1  10          0.52          2.33         4.03 o
  -1  -1  10         83.48         96.78        10.60 o
   0  -1  10          0.23          9.34         8.10 o
   1  -1  10        646.21        683.16        41.06 o
   2  -1  10        401.61        542.03        37.87 o
   3  -1  10         21.16          8.49         8.63 o
   4  -1  10         93.14        112.89        19.34 o
   5  -1  10          2.34          3.56         6.89 o
   6  -1  10        144.12        154.73         6.72 o
   7  -1  10         32.57         27.20         4.35 o
   8  -1  10         79.29         93.07         9.00 o
   9  -1  10          0.01          0.00         4.17 o
  10  -1  10          1.62          5.08         3.37 o
 -12   0  10          0.02          0.00         3.57 o
 -11   0  10         49.53         48.94         6.97 o
 -10   0  10         36.27         20.22         3.93 o
  -9   0  10          6.37          5.57         4.16 o
  -8   0  10         90.06         72.41         5.61 o
  -7   0  10        202.68        223.80         8.95 o
  -6   0  10        395.47        388.84        24.83 o
  -5   0  10         12.91         17.79         6.78 o
  -4   0  10         92.92        124.23        13.31 o
  -3   0  10        132.98        155.48        19.28 o
  -2   0  10        207.43        211.38        15.53 o
  -1   0  10       1106.95       1174.06        35.89 o
   0   0  10        483.51        472.61        35.36 o
   1   0  10        194.61        166.73        21.24 o
   2   0  10          1.29         10.93         5.71 o
   3   0  10        584.23        525.26        38.24 o
   4   0  10         13.04         10.50         7.82 o
   5   0  10         41.09         30.00         6.85 o
   6   0  10         14.90         10.03         3.85 o
   7   0  10         58.95         48.49         4.14 o
   8   0  10          0.99          0.20         1.86 o
   9   0  10         16.16         14.99         4.36 o
  10   0  10         14.63         11.03         2.30 o
 -12   1  10         13.87         12.62         3.89 o
 -11   1  10          0.27          0.98         2.81 o
 -10   1  10         63.56         65.82         7.93 o
  -9   1  10        428.35        455.90        14.65 o
  -8   1  10          3.32          0.00         2.68 o
  -7   1  10        142.30        121.09         6.87 o
  -6   1  10        151.74        131.90        26.82 o
  -5   1  10         10.12         11.15         6.08 o
  -4   1  10          3.16          1.80         5.11 o
  -3   1  10        528.36        510.71        25.86 o
  -2   1  10       1454.01       1420.77        39.50 o
  -1   1  10        141.03        164.35        20.96 o
   0   1  10        610.41        686.97        41.63 o
   1   1  10         28.12         12.49         5.43 o
   2   1  10         10.24         26.95         7.46 o
   3   1  10        165.74        122.46        24.66 o
   4   1  10        369.84        386.76        35.37 o
   5   1  10         11.12          4.99         3.05 o
   6   1  10         15.52         12.42         3.26 o
   7   1  10          7.92          3.00         2.22 o
   8   1  10         14.43         11.17         3.15 o
   9   1  10          0.09          0.15         2.12 o
  10   1  10          3.93          5.37         2.79 o
 -12   2  10         12.27         15.03         2.81 o
 -11   2  10          2.08          3.10         3.37 o
 -10   2  10        127.41        123.72         8.54 o
  -9   2  10        131.52        114.31        10.71 o
  -8   2  10        596.98        563.19        18.71 o
  -7   2  10         24.68         25.11         8.32 o
  -6   2  10          2.66          1.03         4.87 o
  -5   2  10         18.99         23.84         7.37 o
  -4   2  10          0.04          0.85         4.92 o
  -3   2  10         68.15         73.45        10.25 o
  -2   2  10         15.71         22.10         9.53 o
  -1   2  10        224.49        185.77        22.77 o
   0   2  10          0.06          8.27         7.73 o
   1   2  10         83.28        101.19        11.61 o
   2   2  10        601.84        528.92        26.62 o
   3   2  10         68.71         53.88         9.43 o
   4   2  10         14.91          4.21         9.07 o
   5   2  10        102.73        101.91         6.90 o
   6   2  10         41.34         38.52         4.99 o
   7   2  10          4.90          6.60         4.15 o
   8   2  10          9.14          9.57         2.90 o
   9   2  10          2.31          0.57         2.45 o
 -12   3  10          8.79          9.09         2.49 o
 -11   3  10         17.43         17.95         4.84 o
 -10   3  10        161.64        171.58        13.53 o
  -9   3  10         93.12         75.39         9.12 o
  -8   3  10        148.84        155.56        10.24 o
  -7   3  10         42.42         31.13         5.61 o
  -6   3  10        368.70        391.46        25.21 o
  -5   3  10         97.18         93.57        12.37 o
  -4   3  10        730.14        646.31        29.23 o
  -3   3  10        108.70        105.18        18.76 o
  -2   3  10        885.95       1025.10        51.90 o
  -1   3  10        316.83        343.32        31.44 o
   0   3  10        316.09        306.33        19.75 o
   1   3  10        306.16        356.37        23.03 o
   2   3  10        492.86        520.33        27.64 o
   3   3  10       1112.36       1283.72        64.54 o
   4   3  10         36.44         30.11         3.62 o
   5   3  10         30.55         16.52         3.54 o
   6   3  10         15.45         16.35         5.22 o
   7   3  10          6.10          2.85         2.64 o
   8   3  10          5.59         10.01         4.13 o
   9   3  10          0.11          0.02         1.87 o
 -12   4  10          0.13          2.29         2.62 o
 -11   4  10          0.03          1.32         2.54 o
 -10   4  10         36.72         33.72         4.48 o
  -9   4  10        163.95        153.60        12.33 o
  -8   4  10         25.92         20.13         4.45 o
  -7   4  10         44.77         53.22         6.19 o
  -6   4  10        299.01        309.99        23.21 o
  -5   4  10        463.51        458.01        34.78 o
  -4   4  10        264.73        277.06        29.36 o
  -3   4  10        435.72        425.60        35.37 o
  -2   4  10          1.31          0.01         9.34 o
  -1   4  10       1058.44       1103.04        38.76 o
   0   4  10         26.90         17.41         6.30 o
   1   4  10        276.08        248.89        27.92 o
   2   4  10        144.10        121.05        20.66 o
   3   4  10         50.80         44.01         4.04 o
   4   4  10        319.59        349.42        10.02 o
   5   4  10          5.49          5.20         2.65 o
   6   4  10          1.75          1.88         4.14 o
   7   4  10         51.07         70.36         7.10 o
   8   4  10         12.65         10.62         3.89 o
 -12   5  10          8.67         11.81         3.62 o
 -11   5  10          0.71          1.28         2.24 o
 -10   5  10          4.97          4.49         2.49 o
  -9   5  10          0.19          0.00         3.54 o
  -8   5  10         40.93         39.48         6.78 o
  -7   5  10        237.93        220.62         7.57 o
  -6   5  10          9.12          6.35         4.51 o
  -5   5  10        565.88        581.83        43.43 o
  -4   5  10        115.90        119.26        20.40 o
  -3   5  10        120.00        105.69        20.00 o
  -2   5  10          6.63          6.10         4.88 o
  -1   5  10         67.40         61.32         9.86 o
   0   5  10          0.09          1.55         8.39 o
   1   5  10        117.23        126.78        21.65 o
   2   5  10        132.73        140.06         7.73 o
   3   5  10        227.08        214.83         9.29 o
   4   5  10         14.71          4.61         2.86 o
   5   5  10          6.17          3.25         3.03 o
   6   5  10         94.43        106.28         6.89 o
   7   5  10          0.57          2.56         3.91 o
   8   5  10         27.27         25.63         3.15 o
 -12   6  10          4.33          7.35         3.09 o
 -11   6  10         26.15         24.64         7.18 o
 -10   6  10         13.07          9.98         2.71 o
  -9   6  10         34.69         39.85         4.60 o
  -8   6  10          2.84          5.53         2.16 o
  -7   6  10         14.31         15.15         2.75 o
  -6   6  10        613.72        567.74        12.48 o
  -5   6  10          0.41          4.84         6.63 o
  -4   6  10        888.77        829.85        28.08 o
  -3   6  10         19.76          4.66         7.29 o
  -2   6  10         12.62         20.75         6.91 o
  -1   6  10         34.12         30.81        12.08 o
   0   6  10        330.25        313.02        15.17 o
   1   6  10          3.83          2.42         3.21 o
   2   6  10          9.16          7.28         3.02 o
   3   6  10          6.19          4.20         3.03 o
   4   6  10          9.90          8.72         3.44 o
   5   6  10          2.72          2.14         2.38 o
   6   6  10         18.34         12.87         4.26 o
   7   6  10         50.48         58.12         4.26 o
 -11   7  10         35.93         35.19         3.73 o
 -10   7  10          7.86          5.37         2.39 o
  -9   7  10         43.94         42.00         4.61 o
  -8   7  10         29.45         24.79         3.13 o
  -7   7  10         22.26         16.79         2.66 o
  -6   7  10        221.27        207.75        26.33 o
  -5   7  10        394.03        365.52        16.35 o
  -4   7  10         35.70         28.77        15.46 o
  -3   7  10         67.73         54.98        14.80 o
  -2   7  10        359.85        351.63        20.27 o
  -1   7  10          0.92          4.68         4.46 o
   0   7  10        596.65        530.28        27.08 o
   1   7  10          7.53          5.54         4.48 o
   2   7  10         20.78         20.30         6.13 o
   3   7  10          5.84          8.14         3.44 o
   4   7  10        189.22        178.01         9.78 o
   5   7  10          0.45          1.90         3.17 o
   6   7  10          2.53          1.24         2.92 o
 -11   8  10          1.71          0.55         1.82 o
 -10   8  10         25.10         22.70         3.32 o
  -9   8  10        100.90        105.31         5.19 o
  -8   8  10         26.57         20.28         2.76 o
  -7   8  10          3.16          1.43         2.34 o
  -6   8  10          0.65          0.01         3.78 o
  -5   8  10         48.56         33.98         6.66 o
  -4   8  10         65.75         55.57         7.54 o
  -3   8  10          1.87          6.30         3.58 o
  -2   8  10        331.85        303.98        11.85 o
  -1   8  10        207.65        208.93        14.24 o
   0   8  10          0.35          6.81         5.21 o
   1   8  10        114.41        124.84        11.23 o
   2   8  10          0.61          4.61         3.50 o
   3   8  10        117.58        136.22         6.30 o
   4   8  10         46.03         37.38         5.05 o
   5   8  10         90.90         81.69         7.57 o
 -10   9  10         46.82         49.09         8.40 o
  -9   9  10         15.71         18.33         3.31 o
  -8   9  10         41.56         31.41         3.87 o
  -7   9  10         37.85         33.26         5.83 o
  -6   9  10         26.82         23.03         5.81 o
  -5   9  10          8.56          4.21         3.81 o
  -4   9  10          5.89          4.97         4.95 o
  -3   9  10        181.35        179.09         9.48 o
  -2   9  10        174.94        160.90         8.67 o
  -1   9  10        143.63        121.45        10.94 o
   0   9  10         24.52         22.12         6.26 o
   1   9  10          7.33          6.83         5.27 o
   2   9  10          0.12          0.83         3.20 o
   3   9  10        137.28        151.39        11.05 o
   4   9  10         34.34         34.85         3.84 o
 -10  10  10          1.01          3.43         2.31 o
  -9  10  10        133.35        146.39        12.66 o
  -8  10  10          5.11          0.01         3.59 o
  -7  10  10         95.54         97.75         9.29 o
  -6  10  10         31.23         23.15         5.51 o
  -5  10  10         36.72         39.66         6.89 o
  -4  10  10          0.16          0.08         3.99 o
  -3  10  10         84.12         93.51         6.39 o
  -2  10  10          6.39          4.51         2.83 o
  -1  10  10         87.09         88.71         9.08 o
   0  10  10         39.37         34.95         6.99 o
   1  10  10         44.21         54.85         5.07 o
   2  10  10          3.54          0.24         3.83 o
   3  10  10         15.67         13.77         2.93 o
  -9  11  10         18.70         18.35         3.38 o
  -8  11  10         60.22         61.88         6.39 o
  -7  11  10         79.20         68.47         7.34 o
  -6  11  10          8.67          4.52         4.02 o
  -5  11  10        105.49         91.92         8.80 o
  -4  11  10         20.61         30.05         5.57 o
  -3  11  10         97.82         83.17         8.92 o
  -2  11  10          4.04          6.51         4.24 o
  -1  11  10         93.78        116.56         9.83 o
   0  11  10          2.14          0.97         4.04 o
   1  11  10         11.29         11.01         4.46 o
   2  11  10          3.38          2.22         3.43 o
  -7  12  10          1.96          0.00         2.89 o
  -6  12  10         54.69         48.32         5.97 o
  -5  12  10          1.88          0.01         3.42 o
  -4  12  10         25.19         28.24         4.70 o
  -3  12  10         21.84         17.22         2.93 o
  -2  12  10         19.60         14.73         4.27 o
  -1  12  10         93.56         84.26         7.37 o
   0  12  10          8.27          7.88         3.68 o
   1 -15  11          2.79          1.78         1.95 o
   2 -15  11         16.55         14.54         2.52 o
   3 -15  11          7.74          0.00         3.03 o
  -2 -14  11         47.09         49.17         5.97 o
  -1 -14  11          9.57          2.60         3.29 o
   0 -14  11         79.95         91.44         8.96 o
   1 -14  11         11.27         11.85         3.92 o
   2 -14  11          0.00          0.68         1.90 o
   3 -14  11          5.43          2.94         2.07 o
   4 -14  11          3.08          1.49         1.98 o
   5 -14  11          4.66          6.33         2.26 o
   6 -14  11          2.55          1.04         1.93 o
  -4 -13  11          1.13          3.93         4.52 o
  -3 -13  11          2.92          3.33         3.39 o
  -2 -13  11         18.83         25.45         4.06 o
  -1 -13  11         49.94         48.70         4.88 o
   0 -13  11         84.34         88.74        10.80 o
   1 -13  11         98.06        105.87         9.63 o
   2 -13  11         36.96         33.22         4.71 o
   3 -13  11          3.62          7.63         2.55 o
   4 -13  11         59.78         71.57         5.33 o
   5 -13  11          0.23          1.08         3.20 o
   6 -13  11          1.53          2.02         2.10 o
   7 -13  11          0.03          0.23         1.67 o
  -5 -12  11          0.79          3.73         3.51 o
  -4 -12  11         16.88         13.47         9.86 o
  -3 -12  11         13.44          7.38         3.28 o
  -2 -12  11          0.48          0.01         2.89 o
  -1 -12  11        182.23        187.79         9.06 o
   0 -12  11          0.23          3.44         3.13 o
   1 -12  11         46.40         37.87         9.75 o
   2 -12  11          7.31          2.83         2.58 o
   3 -12  11        119.27        122.49         7.34 o
   4 -12  11          0.23          0.02         3.69 o
   5 -12  11          6.60          7.33         4.24 o
   6 -12  11          0.69          0.71         1.93 o
   7 -12  11          0.02          0.02         2.39 o
   8 -12  11          0.26          0.01         2.31 o
  -6 -11  11          0.45          6.40         7.08 o
  -5 -11  11          0.58          0.04         3.06 o
  -4 -11  11         71.11         67.00         4.88 o
  -3 -11  11         48.76         39.40         4.49 o
  -2 -11  11         15.17          5.78         5.61 o
  -1 -11  11         10.79          4.53         3.96 o
   0 -11  11         36.55         32.07         6.53 o
   1 -11  11          2.10          4.37         3.72 o
   2 -11  11         40.72         42.24         6.78 o
   3 -11  11         69.56         60.30         7.84 o
   4 -11  11        104.25        109.28        10.14 o
   5 -11  11         14.36         17.53         4.27 o
   6 -11  11          6.73          5.37         2.27 o
   7 -11  11          7.50          6.88         2.99 o
   8 -11  11          3.45          6.38         2.52 o
   9 -11  11          6.46          8.77         2.19 o
  -7 -10  11          1.70          4.24         4.05 o
  -6 -10  11         33.16         36.63        15.51 o
  -5 -10  11         76.31         72.11         5.79 o
  -4 -10  11          0.45          3.57         4.13 o
  -3 -10  11         58.24         53.57         8.58 o
  -2 -10  11         52.07         44.29        10.36 o
  -1 -10  11          4.28          8.15         3.43 o
   0 -10  11         19.20         19.53         3.57 o
   1 -10  11          0.14          2.83         4.53 o
   2 -10  11        128.12        128.18         9.98 o
   3 -10  11         84.80         85.19         9.44 o
   4 -10  11          0.35          0.03         5.59 o
   5 -10  11         40.32         37.06         4.54 o
   6 -10  11        112.37        108.78         7.93 o
   7 -10  11         10.69         13.80         2.71 o
   8 -10  11         17.68         21.44         3.59 o
   9 -10  11          0.01          1.55         2.24 o
  -8  -9  11          8.91          6.11         6.14 o
  -7  -9  11          2.44          5.12         4.44 o
  -6  -9  11        142.50        147.50        11.45 o
  -5  -9  11          0.96          1.30         2.69 o
  -4  -9  11        271.77        279.49        23.93 o
  -3  -9  11        123.44        116.28        16.37 o
  -2  -9  11        207.52        180.73        18.04 o
  -1  -9  11          8.01          9.08         3.30 o
   0  -9  11          2.44          3.29         2.43 o
   1  -9  11         13.91          6.62         3.91 o
   2  -9  11          7.95          6.98         5.09 o
   3  -9  11         80.70         54.99        10.68 o
   4  -9  11         24.55         16.81         3.50 o
   5  -9  11          0.06          0.59         2.59 o
   6  -9  11        315.89        334.80        21.32 o
   7  -9  11         18.72         24.62         3.17 o
   8  -9  11          8.92         16.46         3.39 o
   9  -9  11          0.74          1.05         3.13 o
  10  -9  11          0.02          4.52         2.74 o
  -8  -8  11          0.04          0.06         3.92 o
  -7  -8  11          6.08          6.32         4.46 o
  -6  -8  11         50.65         58.59         8.12 o
  -5  -8  11         45.26         42.40         4.93 o
  -4  -8  11        174.45        166.48         8.97 o
  -3  -8  11        249.99        212.40         9.84 o
  -2  -8  11        143.52        135.07         8.40 o
  -1  -8  11        451.02        419.92        12.32 o
   0  -8  11       1495.48       1433.09        51.19 o
   1  -8  11          8.11          2.10         3.61 o
   2  -8  11         37.54         30.05         4.17 o
   3  -8  11        307.79        290.16        19.94 o
   4  -8  11          2.24          2.35         2.45 o
   5  -8  11         42.88         35.93         4.53 o
   6  -8  11        104.30        103.33         7.01 o
   7  -8  11        108.49        114.89         6.65 o
   8  -8  11         56.76         49.05         7.26 o
   9  -8  11          0.34          0.40         2.08 o
  10  -8  11          0.01          0.27         1.72 o
  -9  -7  11         14.74         18.36         4.83 o
  -8  -7  11         36.11         24.36         6.22 o
  -7  -7  11        118.04        119.27        10.89 o
  -6  -7  11          2.04          0.05         5.72 o
  -5  -7  11         40.80         40.61         7.50 o
  -4  -7  11          0.15          0.00         2.98 o
  -3  -7  11        108.24        112.51         7.21 o
  -2  -7  11        228.92        216.09        26.69 o
  -1  -7  11        328.62        314.62        32.21 o
   0  -7  11         83.49         95.39        18.50 o
   1  -7  11          0.50          0.90         7.82 o
   2  -7  11         12.32          8.08         7.40 o
   3  -7  11        240.42        155.04        22.22 o
   4  -7  11         19.79         18.45         4.20 o
   5  -7  11         29.98         27.27         4.06 o
   6  -7  11         45.92         42.34         4.73 o
   7  -7  11          2.58          2.75         2.94 o
   8  -7  11         92.61        105.28         6.93 o
   9  -7  11          0.16          0.93         2.24 o
  10  -7  11          0.15          1.13         1.80 o
 -10  -6  11         12.02         10.02         3.87 o
  -9  -6  11          2.30          1.62         4.28 o
  -8  -6  11          8.80          4.37         5.04 o
  -7  -6  11         36.75         28.63         6.22 o
  -6  -6  11          0.07          0.60         5.12 o
  -5  -6  11         72.64         69.27         5.62 o
  -4  -6  11          1.74          0.06         3.42 o
  -3  -6  11         50.10         35.77        11.32 o
  -2  -6  11         33.17         31.08        10.55 o
  -1  -6  11        871.23        871.63        50.39 o
   0  -6  11        273.48        258.39        28.41 o
   1  -6  11        214.18        204.26        25.15 o
   2  -6  11        365.88        326.94        32.29 o
   3  -6  11        371.96        275.79        29.84 o
   4  -6  11         72.80         59.39        15.23 o
   5  -6  11          0.33          0.57         2.14 o
   6  -6  11         17.08         15.97        12.80 o
   7  -6  11         55.80         42.06         6.99 o
   8  -6  11         29.19         25.31         5.16 o
   9  -6  11         15.07         14.33         3.31 o
  10  -6  11          5.98          6.52         2.89 o
 -10  -5  11         18.18         20.24         4.82 o
  -9  -5  11        209.95        217.12        13.76 o
  -8  -5  11          0.53          1.50         4.42 o
  -7  -5  11        455.73        428.90        20.25 o
  -6  -5  11          5.77          5.29         2.77 o
  -5  -5  11          2.68          1.00         2.67 o
  -4  -5  11          9.23          0.18         6.56 o
  -3  -5  11        193.89        157.85        18.04 o
  -2  -5  11        319.27        304.78        29.49 o
  -1  -5  11          0.97          0.04        10.88 o
   0  -5  11        140.99        138.99        14.76 o
   1  -5  11          0.94          0.07         5.47 o
   2  -5  11          0.08          0.02         7.76 o
   3  -5  11        120.25         83.64        16.34 o
   4  -5  11         48.84         60.88         9.99 o
   5  -5  11          4.69          4.73         2.96 o
   6  -5  11         12.81          9.45         4.82 o
   7  -5  11         13.41         10.28         4.32 o
   8  -5  11          7.41          9.34         3.07 o
   9  -5  11          3.88          5.48         2.50 o
  10  -5  11          3.08          3.96         2.03 o
 -11  -4  11         76.85         87.39         7.12 o
 -10  -4  11         31.86         46.71         6.96 o
  -9  -4  11        329.21        351.06        17.44 o
  -8  -4  11         42.53         40.15         7.16 o
  -7  -4  11        756.04        734.42        18.06 o
  -6  -4  11          5.11          6.39         2.62 o
  -5  -4  11         57.31         50.59        14.62 o
  -4  -4  11         81.06         64.25        16.49 o
  -3  -4  11        275.87        252.09        19.70 o
  -2  -4  11        474.18        477.40        21.09 o
  -1  -4  11        885.41        891.53        47.44 o
   0  -4  11        240.88        199.96        23.48 o
   1  -4  11        210.41        201.12        24.01 o
   2  -4  11        288.86        297.55        29.73 o
   3  -4  11         66.94         95.31        11.98 o
   4  -4  11        280.69        260.31        19.56 o
   5  -4  11         81.99         81.24         6.67 o
   6  -4  11         58.89         44.21         4.85 o
   7  -4  11          9.35         14.49         5.00 o
   8  -4  11         88.84         82.70         9.00 o
   9  -4  11          2.39          2.95         2.34 o
  10  -4  11          5.48          6.09         2.26 o
 -11  -3  11         68.25         90.25         7.81 o
 -10  -3  11        103.78        113.32         9.86 o
  -9  -3  11         58.61         68.30         8.65 o
  -8  -3  11        115.81        114.87        11.14 o
  -7  -3  11        490.08        535.81        20.13 o
  -6  -3  11         86.68         87.97        15.79 o
  -5  -3  11        210.66        234.64        27.39 o
  -4  -3  11        188.89        163.82        22.16 o
  -3  -3  11          9.09          7.05         5.86 o
  -2  -3  11         96.36        112.03        12.99 o
  -1  -3  11          4.32          9.57         4.69 o
   0  -3  11          5.18          0.03         6.39 o
   1  -3  11          1.09          1.08         7.33 o
   2  -3  11        772.09        857.20        49.60 o
   3  -3  11        437.82        557.46        38.26 o
   4  -3  11         82.22         79.40        16.22 o
   5  -3  11         11.20         13.44         3.10 o
   6  -3  11         74.09         70.59         7.01 o
   7  -3  11        114.15        132.07        18.50 o
   8  -3  11         63.71         81.62         8.54 o
   9  -3  11         11.11         15.82         3.06 o
  10  -3  11          1.92          2.83         2.84 o
 -11  -2  11          0.53          5.49         4.17 o
 -10  -2  11         36.95         34.20         6.17 o
  -9  -2  11         54.08         59.74         8.37 o
  -8  -2  11          0.79          5.45         5.27 o
  -7  -2  11         77.75         74.90         7.99 o
  -6  -2  11        754.36        701.22        22.28 o
  -5  -2  11        751.87        800.63        51.81 o
  -4  -2  11        715.99        746.69        33.11 o
  -3  -2  11        142.24        174.31        15.78 o
  -2  -2  11          3.20          3.68         4.46 o
  -1  -2  11         18.83         21.31         7.55 o
   0  -2  11        448.62        458.49        34.38 o
   1  -2  11        874.98        953.95        50.47 o
   2  -2  11          5.75          2.86         5.14 o
   3  -2  11        211.87        287.32        20.67 o
   4  -2  11          3.21          6.56         8.68 o
   5  -2  11         16.45         11.11         2.88 o
   6  -2  11          1.56          1.33         2.24 o
   7  -2  11         80.78         67.09         9.11 o
   8  -2  11          0.93          5.54         3.99 o
   9  -2  11          8.19          5.87         2.59 o
  10  -2  11          3.13          2.47         2.88 o
 -11  -1  11         14.15         10.11         4.33 o
 -10  -1  11          1.51          0.01         4.92 o
  -9  -1  11         99.41         85.58         9.45 o
  -8  -1  11         14.41          9.42         3.35 o
  -7  -1  11          4.34          7.28         3.42 o
  -6  -1  11        125.16        142.08        19.06 o
  -5  -1  11        502.11        567.71        29.44 o
  -4  -1  11         30.19         44.03         8.95 o
  -3  -1  11        919.87       1034.07        36.88 o
  -2  -1  11        557.70        537.17        27.20 o
  -1  -1  11        525.06        485.74        25.11 o
   0  -1  11        117.47        176.45        22.54 o
   1  -1  11        800.35        849.42        48.35 o
   2  -1  11         38.02         23.33         6.99 o
   3  -1  11         92.61         96.63        13.23 o
   4  -1  11        128.14         93.32        17.51 o
   5  -1  11         15.23         12.51         7.53 o
   6  -1  11          0.09          4.82         3.69 o
   7  -1  11         13.84         12.58         2.79 o
   8  -1  11         32.45         41.30         6.10 o
   9  -1  11          0.32          0.00         3.46 o
  10  -1  11          0.02          0.35         1.73 o
 -12   0  11          1.33          0.06         2.90 o
 -11   0  11         64.20         63.26         7.31 o
 -10   0  11         25.43         18.72         4.68 o
  -9   0  11          8.90          7.92         4.32 o
  -8   0  11        417.66        408.16        19.38 o
  -7   0  11          0.64          1.15         2.80 o
  -6   0  11         43.84         41.41         8.85 o
  -5   0  11        205.72        214.30        19.04 o
  -4   0  11         37.70         29.40         7.83 o
  -3   0  11        451.08        489.07        25.85 o
  -2   0  11         25.27         26.82         7.54 o
  -1   0  11        287.69        350.57        31.32 o
   0   0  11        163.93        196.47        23.44 o
   1   0  11         74.83         63.27        14.39 o
   2   0  11         11.82         15.80         8.45 o
   3   0  11        294.93        302.72        35.55 o
   4   0  11         31.60         55.76        15.40 o
   5   0  11         54.85         52.20         5.08 o
   6   0  11         18.46         15.11         2.86 o
   7   0  11         16.56         17.86         3.03 o
   8   0  11          3.33          2.20         2.34 o
   9   0  11          9.47          6.86         3.42 o
 -12   1  11          0.91          0.01         3.41 o
 -11   1  11          1.76          1.93         2.54 o
 -10   1  11          1.21          2.02         3.05 o
  -9   1  11        181.88        174.81        12.80 o
  -8   1  11          6.98          6.49         3.35 o
  -7   1  11        229.21        195.31         8.60 o
  -6   1  11        158.95        155.87        16.78 o
  -5   1  11         23.25         15.65         6.07 o
  -4   1  11          8.02         29.94         7.55 o
  -3   1  11         65.03         68.71        10.98 o
  -2   1  11        165.30        182.68        24.04 o
  -1   1  11         25.30         33.62        10.34 o
   0   1  11        555.09        544.47        39.52 o
   1   1  11         20.61         26.69        11.10 o
   2   1  11         43.45         27.97         7.86 o
   3   1  11        259.75        308.49        35.95 o
   4   1  11        370.49        382.44        12.16 o
   5   1  11          8.38          8.25         3.25 o
   6   1  11         22.29         16.73         3.66 o
   7   1  11         14.15         20.78         2.97 o
   8   1  11         16.75         18.71         4.55 o
   9   1  11          2.50          0.33         1.85 o
 -12   2  11          2.23          2.39         1.93 o
 -11   2  11          9.04          6.04         2.56 o
 -10   2  11         17.41         28.45         5.70 o
  -9   2  11          3.24          3.62         2.73 o
  -8   2  11        372.97        343.05        12.88 o
  -7   2  11        117.17        103.13         7.10 o
  -6   2  11          0.17          0.05         3.60 o
  -5   2  11        652.52        619.17        30.83 o
  -4   2  11        287.54        251.69        20.02 o
  -3   2  11         58.34         60.32        14.87 o
  -2   2  11        107.10        103.34        18.40 o
  -1   2  11        521.11        604.11        41.60 o
   0   2  11         26.15         25.38        10.35 o
   1   2  11        107.72         84.68        18.28 o
   2   2  11        463.21        559.68        32.06 o
   3   2  11        117.77        118.22         8.13 o
   4   2  11         69.39         68.10         5.64 o
   5   2  11         78.21         62.03         6.01 o
   6   2  11         63.04         67.72         6.08 o
   7   2  11          3.19          1.37         2.37 o
   8   2  11         10.73          7.40         3.46 o
   9   2  11          7.18          6.58         2.79 o
 -12   3  11         25.25         24.03         2.97 o
 -11   3  11         36.05         34.90         5.71 o
 -10   3  11        112.05        105.79         6.90 o
  -9   3  11         18.05         18.14         3.59 o
  -8   3  11          0.89          1.73         2.46 o
  -7   3  11          4.03          2.05         2.05 o
  -6   3  11        236.56        253.15         9.34 o
  -5   3  11        343.05        331.88        23.28 o
  -4   3  11        397.43        436.40        37.45 o
  -3   3  11         90.87         89.04        17.45 o
  -2   3  11          1.40          0.02         7.50 o
  -1   3  11        147.89        137.05        21.64 o
   0   3  11         36.10         18.08        10.50 o
   1   3  11        197.49        193.29        17.15 o
   2   3  11        301.91        308.57        22.43 o
   3   3  11        571.46        526.20        12.15 o
   4   3  11          1.09          0.14         2.50 o
   5   3  11         37.14         45.75         5.24 o
   6   3  11         42.05         37.34         6.56 o
   7   3  11          0.70          1.04         2.61 o
   8   3  11         30.83         37.32         5.25 o
 -12   4  11         12.39         10.97         2.38 o
 -11   4  11          1.54          0.09         3.19 o
 -10   4  11         56.41         57.56         5.26 o
  -9   4  11         35.17         32.67         4.51 o
  -8   4  11         13.12          8.81         3.18 o
  -7   4  11          1.93          1.06         2.11 o
  -6   4  11        432.00        393.71         9.99 o
  -5   4  11         88.54         66.67         7.39 o
  -4   4  11        492.41        491.46        40.65 o
  -3   4  11         55.44         57.10        15.39 o
  -2   4  11         31.23         32.34        11.72 o
  -1   4  11         32.00         34.62        11.77 o
   0   4  11        733.99        711.64        33.58 o
   1   4  11        266.37        286.32        31.43 o
   2   4  11        168.41        141.96         8.11 o
   3   4  11         30.29         27.13         3.48 o
   4   4  11         14.47          5.72         2.80 o
   5   4  11          1.24          0.00         3.86 o
   6   4  11          5.06          1.99         3.80 o
   7   4  11         32.34         33.48         4.13 o
   8   4  11          1.52          1.41         1.74 o
 -11   5  11          3.06          2.09         2.99 o
 -10   5  11         15.75         17.81         3.29 o
  -9   5  11          8.77          7.06         2.76 o
  -8   5  11          7.53          5.76         2.52 o
  -7   5  11         19.40         21.46         3.28 o
  -6   5  11          0.08          1.90         2.18 o
  -5   5  11       1030.93        957.41        19.36 o
  -4   5  11          1.77          8.94        13.15 o
  -3   5  11          9.53          1.89         7.00 o
  -2   5  11          3.08         32.15        11.57 o
  -1   5  11        446.09        444.91        37.72 o
   0   5  11        291.15        278.85        26.84 o
   1   5  11         76.75         65.82         5.98 o
   2   5  11         46.64         46.25         5.26 o
   3   5  11          3.55          0.23         2.57 o
   4   5  11          7.09          0.94         3.25 o
   5   5  11          1.26          0.01         4.64 o
   6   5  11         11.00         10.72         4.27 o
   7   5  11          4.89          7.92         3.63 o
 -11   6  11         10.84         13.25         3.48 o
 -10   6  11          9.52          7.58         2.65 o
  -9   6  11         27.27         26.87         3.93 o
  -8   6  11         14.12         10.34         2.36 o
  -7   6  11          1.44          6.89         3.01 o
  -6   6  11        265.18        250.55         9.97 o
  -5   6  11        122.85        100.44         6.55 o
  -4   6  11        266.91        242.56        14.01 o
  -3   6  11         10.76          9.48         6.95 o
  -2   6  11        113.24        126.38         7.53 o
  -1   6  11       1226.35       1200.00        23.13 o
   0   6  11         22.86         15.81         4.86 o
   1   6  11         70.05         66.90         5.98 o
   2   6  11         10.01          7.62         6.51 o
   3   6  11          6.16          0.60         3.23 o
   4   6  11          0.85          0.01         3.05 o
   5   6  11         21.96         21.96         3.76 o
   6   6  11         34.48         34.18         5.84 o
 -11   7  11         11.26         10.36         3.30 o
 -10   7  11         10.64         11.17         2.69 o
  -9   7  11         26.80         25.22         3.59 o
  -8   7  11         23.27         28.37         4.83 o
  -7   7  11          1.97          1.09         1.72 o
  -6   7  11        100.47         80.62         9.14 o
  -5   7  11        176.35        163.19        12.44 o
  -4   7  11         35.97         33.55         8.63 o
  -3   7  11         35.33         51.70         7.48 o
  -2   7  11        409.56        392.47        20.02 o
  -1   7  11        293.26        256.42        10.04 o
   0   7  11        210.35        176.81        13.13 o
   1   7  11         19.59         23.08         6.45 o
   2   7  11         15.20         11.49         3.51 o
   3   7  11        120.96        128.97         7.65 o
   4   7  11         54.97         61.77         6.75 o
   5   7  11          2.20          0.32         2.42 o
   6   7  11          0.04          4.05         2.88 o
 -10   8  11          0.09          0.41         1.59 o
  -9   8  11         36.54         45.05         3.45 o
  -8   8  11         68.76         80.75         4.72 o
  -7   8  11         37.17         40.75         6.73 o
  -6   8  11          4.29          3.11         3.78 o
  -5   8  11          5.26          3.43         3.67 o
  -4   8  11          0.00          0.01         4.27 o
  -3   8  11         46.67         37.62         6.82 o
  -2   8  11        171.08        167.96         8.72 o
  -1   8  11        101.90        114.45        10.56 o
   0   8  11          0.77          0.05         4.22 o
   1   8  11          6.05          4.83         4.62 o
   2   8  11        136.31        157.21        11.00 o
   3   8  11         31.75         39.07         3.65 o
   4   8  11         48.95         55.40         6.35 o
   5   8  11         16.71         15.48         3.64 o
 -10   9  11         14.56         13.32         2.81 o
  -9   9  11          0.74          0.40         1.80 o
  -8   9  11        104.10        104.80         8.97 o
  -7   9  11         10.89          4.50         3.87 o
  -6   9  11         36.96         35.03         6.36 o
  -5   9  11         22.29         16.57         4.93 o
  -4   9  11        152.41        150.97        11.74 o
  -3   9  11          8.60          8.93         4.06 o
  -2   9  11         44.79         29.66         4.06 o
  -1   9  11          6.12          3.77         4.21 o
   0   9  11         32.45         37.53         6.89 o
   1   9  11          9.14          1.65         3.05 o
   2   9  11          6.97          6.28         3.23 o
   3   9  11        119.87        160.44         6.80 o
   4   9  11         14.21         20.02         4.09 o
  -9  10  11         72.99         78.91         6.32 o
  -8  10  11         17.92         28.89         5.01 o
  -7  10  11         33.46         37.26         5.95 o
  -6  10  11        119.56        129.69        10.32 o
  -5  10  11          8.36          6.82         3.77 o
  -4  10  11         88.65         97.99         9.28 o
  -3  10  11         88.20         95.70         6.23 o
  -2  10  11          3.11          1.87         2.47 o
  -1  10  11          0.12          4.22         4.38 o
   0  10  11          8.20         13.28         4.76 o
   1  10  11         15.78         11.37         2.99 o
   2  10  11          2.53          3.49         3.90 o
  -8  11  11          2.18          1.75         2.48 o
  -7  11  11         64.72         82.92         7.23 o
  -6  11  11          2.85          1.36         3.19 o
  -5  11  11        135.69        150.92        10.26 o
  -4  11  11          6.01          3.77         3.17 o
  -3  11  11         34.87         41.39         3.89 o
  -2  11  11          8.12          8.93         4.02 o
  -1  11  11          3.88          0.01         3.63 o
   0  11  11         24.08         17.75         3.14 o
   1  11  11         32.09         42.57         5.45 o
  -6  12  11         11.48         14.60         3.60 o
  -5  12  11          4.75          5.90         3.19 o
  -4  12  11         38.51         41.72         5.13 o
  -3  12  11         44.56         35.62         3.11 o
  -2  12  11          2.22          3.31         2.87 o
  -1 -14  12         30.48         30.75         4.82 o
   0 -14  12         60.05         71.86         6.94 o
   1 -14  12         25.67         24.33         4.46 o
   2 -14  12          2.50          2.80         1.89 o
   3 -14  12         26.71         29.33         4.34 o
   4 -14  12          0.07          1.35         1.83 o
   5 -14  12          1.45          0.51         1.81 o
  -3 -13  12         13.41         12.54         6.74 o
  -2 -13  12         48.47         42.35         8.17 o
  -1 -13  12          8.06         10.71         3.05 o
   0 -13  12         36.59         34.02         5.83 o
   1 -13  12          3.20          5.56         3.56 o
   2 -13  12          6.67          8.41         2.61 o
   3 -13  12         10.93          6.92         2.49 o
   4 -13  12         70.76         81.84         5.65 o
   5 -13  12          1.57          0.02         3.44 o
   6 -13  12          0.04          0.01         2.88 o
  -4 -12  12         16.87          7.82         6.01 o
  -3 -12  12          0.81          1.52         2.59 o
  -2 -12  12         32.72         36.47         4.51 o
  -1 -12  12         19.57         14.07         3.48 o
   0 -12  12          1.03          0.02         4.73 o
   1 -12  12         26.90         22.21         3.60 o
   2 -12  12          9.30          7.44         2.76 o
   3 -12  12         29.56         24.90         3.61 o
   4 -12  12         29.11         27.85         5.69 o
   5 -12  12         13.56         13.09         3.14 o
   6 -12  12          4.87          4.99         2.03 o
   7 -12  12          1.98          1.56         1.97 o
  -6 -11  12         14.44          9.75         4.13 o
  -5 -11  12          3.38          0.20         2.73 o
  -4 -11  12         77.18         89.96         6.20 o
  -3 -11  12         37.33         27.01         7.30 o
  -2 -11  12          0.32          0.00         3.42 o
  -1 -11  12          0.94          0.01         3.11 o
   0 -11  12          0.96          0.01         2.90 o
   1 -11  12          1.07          1.41         3.33 o
   2 -11  12         10.83          1.65         3.73 o
   3 -11  12         27.78         28.96         6.09 o
   4 -11  12         26.58         24.18         5.64 o
   5 -11  12         17.33         18.70         3.41 o
   6 -11  12          0.25          1.12         1.96 o
   7 -11  12         19.43         25.75         3.55 o
   8 -11  12          8.92          9.41         2.56 o
  -7 -10  12          1.00          5.07         5.22 o
  -6 -10  12         98.43        103.56        13.80 o
  -5 -10  12         78.58         81.24        11.66 o
  -4 -10  12          0.86          3.28         3.62 o
  -3 -10  12          8.07         10.48         3.29 o
  -2 -10  12          7.71         11.87         3.04 o
  -1 -10  12         92.59         80.89         6.35 o
   0 -10  12          5.80          2.77         3.80 o
   1 -10  12         39.06         42.05         6.77 o
   2 -10  12        129.42         99.55         9.61 o
   3 -10  12         17.61         13.90         4.85 o
   4 -10  12         16.77          7.35         4.58 o
   5 -10  12          1.44          0.43         2.45 o
   6 -10  12         29.10         27.84         3.96 o
   7 -10  12          2.09          4.27         2.20 o
   8 -10  12         12.06         21.93         3.30 o
   9 -10  12          5.45          7.07         3.20 o
  -7  -9  12          2.70          8.60         4.44 o
  -6  -9  12         30.80         44.71         7.20 o
  -5  -9  12         92.83         76.95         5.93 o
  -4  -9  12        323.76        293.65        39.42 o
  -3  -9  12        129.22        136.60         8.99 o
  -2  -9  12         37.64         37.52         5.54 o
  -1  -9  12        432.57        396.72        16.29 o
   0  -9  12         27.43         21.95         3.91 o
   1  -9  12         32.18         26.30         3.77 o
   2  -9  12          3.16          0.63         3.69 o
   3  -9  12         26.53         15.71         4.94 o
   4  -9  12         29.28         26.26         3.93 o
   5  -9  12          0.23          0.20         2.77 o
   6  -9  12         59.56         56.45         5.40 o
   7  -9  12          0.22          2.12         2.14 o
   8  -9  12         16.82         18.07         3.31 o
   9  -9  12          0.76          3.46         3.16 o
  -8  -8  12          3.36          5.08         3.89 o
  -7  -8  12          0.61          0.11         4.24 o
  -6  -8  12        143.53        151.97        11.95 o
  -5  -8  12          1.06          0.01         5.05 o
  -4  -8  12        195.38        171.28         9.58 o
  -3  -8  12          7.24          5.21         2.77 o
  -2  -8  12        186.94        184.18         8.74 o
  -1  -8  12        392.92        399.48        15.89 o
   0  -8  12        600.00        485.17        13.97 o
   1  -8  12         38.87         29.87         4.01 o
   2  -8  12         73.95         56.99         4.90 o
   3  -8  12        102.43         87.81         8.13 o
   4  -8  12         40.76         36.40         4.42 o
   5  -8  12         42.96         44.14         9.07 o
   6  -8  12          0.24          0.00         3.03 o
   7  -8  12         53.19         55.59         4.03 o
   8  -8  12          0.09          0.38         3.72 o
   9  -8  12          4.33          7.89         2.27 o
  -9  -7  12         24.30         25.96         4.98 o
  -8  -7  12         36.73         43.48         6.49 o
  -7  -7  12          2.07          0.01         5.47 o
  -6  -7  12         22.68         27.68         6.30 o
  -5  -7  12          0.67          0.01         3.06 o
  -4  -7  12         50.06         35.87         4.60 o
  -3  -7  12          0.02          0.01         3.25 o
  -2  -7  12        624.70        606.67        22.06 o
  -1  -7  12        118.13        128.78         9.74 o
   0  -7  12        468.83        465.55        39.27 o
   1  -7  12          4.44          2.50         2.75 o
   2  -7  12         40.38         38.35         4.36 o
   3  -7  12          0.82          9.80        10.95 o
   4  -7  12         38.95         23.97         3.71 o
   5  -7  12         37.99         37.32         4.75 o
   6  -7  12         81.79         83.98         6.50 o
   7  -7  12         13.09          8.38         3.03 o
   8  -7  12          2.16          6.94         2.62 o
   9  -7  12          0.27          1.81         2.22 o
  -9  -6  12          3.68          0.00         4.17 o
  -8  -6  12        110.87        124.52        10.64 o
  -7  -6  12          0.24          0.06         5.75 o
  -6  -6  12         63.97         76.00         6.13 o
  -5  -6  12         22.73         21.47         5.97 o
  -4  -6  12         14.05         14.28         3.37 o
  -3  -6  12          3.51          0.43         2.82 o
  -2  -6  12        528.26        499.40        39.27 o
  -1  -6  12        201.38        159.84        23.23 o
   0  -6  12          8.36         12.72         8.92 o
   1  -6  12        179.13        168.43        24.38 o
   2  -6  12         38.28         49.47        13.90 o
   3  -6  12        228.50        212.62         7.70 o
   4  -6  12        201.78        183.89         8.59 o
   5  -6  12         28.00         32.31         5.62 o
   6  -6  12          4.26          7.99         4.53 o
   7  -6  12          4.68          3.71         4.06 o
   8  -6  12          4.26          4.77         2.72 o
   9  -6  12          4.15          4.44         2.35 o
  10  -6  12          1.63          0.78         1.74 o
 -10  -5  12         76.23         82.24         7.41 o
  -9  -5  12         98.29        102.42         9.08 o
  -8  -5  12         41.48         38.62         6.85 o
  -7  -5  12         64.76         69.51         5.88 o
  -6  -5  12        110.04         99.66         7.02 o
  -5  -5  12         13.24         12.25         3.31 o
  -4  -5  12       1105.96       1051.51        20.18 o
  -3  -5  12         92.69         85.05        17.42 o
  -2  -5  12          3.44          1.86         6.63 o
  -1  -5  12         30.61         11.81         7.55 o
   0  -5  12        166.68        173.95        16.66 o
   1  -5  12         48.79         24.95         7.91 o
   2  -5  12          5.02          3.37         8.26 o
   3  -5  12        544.51        617.91        44.81 o
   4  -5  12          0.31          3.89         2.44 o
   5  -5  12         43.68         49.54         6.31 o
   6  -5  12          0.04          2.20         3.96 o
   7  -5  12         22.89         23.55         5.90 o
   8  -5  12          3.70          8.76         3.23 o
   9  -5  12          1.48          1.73         2.13 o
  10  -5  12          0.91          0.00         1.73 o
 -10  -4  12          1.38          0.04         3.72 o
  -9  -4  12        426.90        456.76        19.00 o
  -8  -4  12          5.59          2.33         2.95 o
  -7  -4  12         29.31         32.38         5.50 o
  -6  -4  12        176.28        180.43         8.59 o
  -5  -4  12         56.05         51.30         4.84 o
  -4  -4  12        576.67        560.37        44.48 o
  -3  -4  12         97.93        102.61        12.60 o
  -2  -4  12        236.84        224.28        15.05 o
  -1  -4  12        125.39        115.25        19.58 o
   0  -4  12        197.12        165.03        23.29 o
   1  -4  12        434.32        475.03        38.45 o
   2  -4  12        261.56        270.35        30.47 o
   3  -4  12          3.38          0.02         8.26 o
   4  -4  12        193.16        193.15         8.11 o
   5  -4  12         13.41         12.72         3.05 o
   6  -4  12        102.71        107.90         7.13 o
   7  -4  12         82.19        104.45        10.09 o
   8  -4  12         40.85         55.79         7.22 o
   9  -4  12          0.57          1.66         2.25 o
  10  -4  12          0.00          1.33         1.81 o
 -11  -3  12         76.74         69.03         6.55 o
 -10  -3  12         69.79         85.37         8.47 o
  -9  -3  12        244.03        257.48        15.20 o
  -8  -3  12         13.07         13.56         3.44 o
  -7  -3  12         13.02         13.42         5.27 o
  -6  -3  12        688.05        710.03        22.70 o
  -5  -3  12        113.79        132.14        10.41 o
  -4  -3  12        563.73        628.15        45.21 o
  -3  -3  12          2.84          5.21         5.57 o
  -2  -3  12         51.54         49.04         9.54 o
  -1  -3  12         10.08         10.96         6.43 o
   0  -3  12         13.18         13.57         9.15 o
   1  -3  12        102.34        100.37        18.68 o
   2  -3  12        117.01        115.34        20.06 o
   3  -3  12         44.34         42.36        12.76 o
   4  -3  12         25.93         21.00         3.88 o
   5  -3  12          8.89          6.83         3.79 o
   6  -3  12        188.99        227.38         9.23 o
   7  -3  12         79.62         83.23         9.00 o
   8  -3  12         22.13         27.60         5.63 o
   9  -3  12          2.53          4.34         2.43 o
 -11  -2  12         11.54         21.25         4.35 o
 -10  -2  12          3.84          2.12         3.89 o
  -9  -2  12          2.63          5.76         2.93 o
  -8  -2  12         45.49         65.16         8.60 o
  -7  -2  12        487.07        522.31        16.42 o
  -6  -2  12         69.95         74.02         5.66 o
  -5  -2  12          0.76         11.23         9.50 o
  -4  -2  12        408.57        410.84        25.83 o
  -3  -2  12         49.88         48.41         9.94 o
  -2  -2  12        937.22        996.20        47.76 o
  -1  -2  12         51.84         60.79        15.90 o
   0  -2  12        111.65        117.12        20.23 o
   1  -2  12          1.52         17.35        11.17 o
   2  -2  12         48.96         42.60         8.85 o
   3  -2  12         39.40         56.36        11.18 o
   4  -2  12         15.63         17.03         4.71 o
   5  -2  12          7.43          9.56         4.36 o
   6  -2  12         17.73         19.94         4.24 o
   7  -2  12         52.20         58.29         5.58 o
   8  -2  12          0.01          0.00         3.03 o
   9  -2  12          5.53          5.34         2.26 o
 -11  -1  12          1.09          0.04         3.41 o
 -10  -1  12         10.48          5.06         4.02 o
  -9  -1  12         40.45         44.80         4.96 o
  -8  -1  12         57.65         61.62         5.74 o
  -7  -1  12         44.48         52.70         5.14 o
  -6  -1  12         95.82        101.30        12.87 o
  -5  -1  12        541.60        510.11        29.58 o
  -4  -1  12        333.30        374.97        24.43 o
  -3  -1  12         62.04         82.17        12.20 o
  -2  -1  12         81.54        106.11        12.54 o
  -1  -1  12         28.27         31.50         7.16 o
   0  -1  12        886.01        847.75        50.76 o
   1  -1  12        157.87        191.40        25.01 o
   2  -1  12          7.69          1.52         5.54 o
   3  -1  12        195.44        188.97        18.48 o
   4  -1  12        189.13        198.25        11.88 o
   5  -1  12         21.88         28.77         5.92 o
   6  -1  12          3.67          4.22         2.42 o
[truncated: 110,428 more chars]
